# Supplementary material for: Transcriptome Analysis Reveals Key Gene Expression Changes in Blue Catfish Sperm in Response to Cryopreservation
Source: Int J Mol Sci. 2022 Jul 10;23(14):7618. doi: 10.3390/ijms23147618 (PMC9316979; doi:10.3390/ijms23147618)
Supplement: Supplementary file 1 [file ijms-23-07618-s001.zip]

Archive with 2 entries (2 files):
- Data_S1.xlsx
- FigureS1_Table_S1-S3_20220625.pdf
