# Supplementary material for: Transcriptome Analysis Reveals Key Gene Expression Changes in Blue Catfish Sperm in Response to Cryopreservation
Source: Int J Mol Sci. 2022 Jul 10;23(14):7618. doi: 10.3390/ijms23147618 (PMC9316979; doi:10.3390/ijms23147618)
Supplement: Supplementary file 1 [file ijms-23-07618-s001.zip › Data_S1.xlsx]

## Sheet: Sheet1
Data S1. List of differentially expressed genes (DEGs) in cryopreserved blue catfish sperm compared to flash-frozen sperm.
Gene_ID	Gene_name	Regulation	LogCPM	Average_RPKM_Fresh	Average_RPKM_Cryopreserved	Log2 (fold change)	p-value	FDR
AUIFUG00000034363	AUIFUG00000034363	UP	6.34961	0.463241	121.261	7.9476	3.31e-09	9.06e-05
AUIFUG00000022940	tmem79a	UP	6.79119	1.1227	164.641	7.12942	1.34e-07	0.000611198
AUIFUG00000002577	AUIFUG00000002577	UP	7.02962	3.86846	193.142	5.63167	1.8e-07	0.000611198
AUIFUG00000012030	TRIM47	UP	7.84764	4.64721	342.284	6.19428	9.41e-08	0.000611198
AUIFUG00000002765	FNDC11	UP	8.32335	9.31459	474.882	5.66863	1.54e-07	0.000611198
AUIFUG00000044232	GIMAP4	UP	7.3876	3.63165	248.436	6.08719	1.22e-07	0.000611198
AUIFUG00000039452	AUIPUG00000039452	UP	5.32478	0.463241	58.9326	6.90841	1.76e-07	0.000611198
AUIFUG00000041620	AUIPUG00000041620	UP	6.13991	1.06822	104.42	6.52214	2.01e-07	0.000611198
AUIFUG00000002772	LOC108276609	UP	9.18453	14.5456	864.605	5.88678	1.29e-07	0.000611198
AUIFUG00000006785	PABPC4	UP	8.62926	7.72854	589.072	6.24204	2.53e-07	0.000694041
AUIFUG00000033816	HSF5	UP	6.94499	3.27059	182.235	5.78674	4.83e-07	0.000946197
AUIFUG00000016143	HERC1	UP	6.01487	1.01629	95.5353	6.44711	4.4e-07	0.000946197
AUIFUG00000003267	LOC108259483	UP	9.05028	19.9691	784.296	5.29275	4.82e-07	0.000946197
AUIFUG00000021803	LOC108263097	UP	6.88374	4.51126	174.184	5.24775	4.21e-07	0.000946197
AUIFUG00000010619	erich6	UP	10.0351	39.6793	1552.99	5.28892	5.44e-07	0.000955132
AUIFUG00000016155	efcab2	UP	7.53639	4.7474	275.158	5.83654	5.57e-07	0.000955132
AUIFUG00000014916	LOC108263407	UP	9.71079	27.8106	1242.11	5.47857	6.23e-07	0.00100407
AUIFUG00000018935	bcl2l10	UP	8.83527	15.5055	676.407	5.44143	7.56e-07	0.00109124
AUIFUG00000000047	spag1b	UP	6.91354	1.7765	178.903	6.624	7.54e-07	0.00109124
AUIFUG00000005972	ccdc166	UP	7.56506	7.72854	279.249	5.16528	8.08e-07	0.00110807
AUIFUG00000032170	AUIPUG00000032170	UP	8.07075	11.0674	396.824	5.15775	1.63e-06	0.00120002
AUIFUG00000012854	c10h2orf73	UP	8.13233	11.9	414.018	5.11912	1.3e-06	0.00120002
AUIFUG00000023382	saxo2	UP	9.43736	35.8953	1021.08	4.82867	1.76e-06	0.00120002
AUIFUG00000016505	tspo	UP	7.61016	6.44155	288.88	5.48114	1.34e-06	0.00120002
AUIFUG00000017644	LOC108276342	UP	9.42047	26.926	1013.41	5.23172	1.59e-06	0.00120002
AUIFUG00000017936	LOC108276327	UP	7.63713	4.87675	295.2	5.90604	9.33e-07	0.00120002
AUIFUG00000022489	fam166b	UP	8.9941	27.7459	750.083	4.75427	1.79e-06	0.00120002
AUIFUG00000001709	cfap53	UP	9.55501	33.9049	1110.43	5.03213	1.76e-06	0.00120002
AUIFUG00000036806	AUIPUG00000036806	DOWN	3.38211	26.6761	0.881785	-4.94375	1.44e-06	0.00120002
AUIFUG00000020643	spaca9	UP	8.22018	13.8206	439.478	4.98663	1.04e-06	0.00120002
AUIFUG00000003143	mmab	UP	6.20697	2.90844	108.628	5.1916	1.14e-06	0.00120002
AUIFUG00000034718	AK9	UP	7.68362	8.57926	303.116	5.1368	1.55e-06	0.00120002
AUIFUG00000022117	LOC108260692	UP	6.76037	3.26667	160.078	5.59305	1.47e-06	0.00120002
AUIFUG00000019929	rsrp1	UP	7.17504	3.74473	214.174	5.81958	1.49e-06	0.00120002
AUIFUG00000039757	PIMI	UP	7.75384	9.9363	317.872	4.99259	1.15e-06	0.00120002
AUIFUG00000001263	fbxo36a	UP	7.55276	9.51061	275.997	4.85039	1.52e-06	0.00120002
AUIFUG00000022543	rsph1	UP	9.05528	24.8334	784.655	4.97906	1.01e-06	0.00120002
AUIFUG00000008344	LOC108268328	UP	10.0635	29.6844	1589.27	5.73995	1.48e-06	0.00120002
AUIFUG00000014601	FAM179B	UP	8.8619	18.2697	687.775	5.23052	1.79e-06	0.00120002
AUIFUG00000010957	LOC108269858	UP	7.0607	5.84343	196.397	5.06541	1.66e-06	0.00120002
AUIFUG00000012461	eri2	UP	7.70207	4.50692	309.082	6.07695	1.24e-06	0.00120002
AUIFUG00000015759	LOC108278211	UP	11.6316	95.8575	4710.35	5.61824	2.09e-06	0.00136255
AUIFUG00000009983	mycbpap	UP	9.21765	25.4959	879.347	5.1056	2.41e-06	0.00153425
AUIFUG00000024238	LOC108258294	UP	9.60833	27.4837	1156.04	5.39234	2.71e-06	0.0016493
AUIFUG00000035118	DNAH6	UP	7.74754	12.5199	315.191	4.64583	2.69e-06	0.0016493
AUIFUG00000023499	tspan2a	UP	7.17744	8.07305	212.213	4.70422	2.88e-06	0.0017139
AUIFUG00000030293	AUIPUG00000030293	UP	8.45588	13.4469	518.942	5.26501	2.96e-06	0.00172505
AUIFUG00000017752	SPAG6	UP	8.96123	16.4126	738.393	5.48686	3.18e-06	0.00181737
AUIFUG00000030093	AUIFUG00000030093	UP	8.52284	9.41216	546	5.8516	3.32e-06	0.00184802
AUIFUG00000034432	AUIFUG00000034432	UP	6.31041	1.59774	117.259	6.15925	3.37e-06	0.00184802
AUIFUG00000033793	AUIFUG00000033793	UP	5.91851	0.922285	89.4523	6.67426	3.59e-06	0.00190135
AUIFUG00000043630	FAM179B	UP	5.32129	0.775083	58.5915	6.11728	3.61e-06	0.00190135
AUIFUG00000017276	c8h4orf45	UP	7.9648	14.2172	366.714	4.68695	3.73e-06	0.0019314
AUIFUG00000022301	mycbp	UP	7.28326	8.28989	228.621	4.78057	4e-06	0.00195543
AUIFUG00000030796	AUIFUG00000030796	UP	5.11399	2.25e-17	51.2466	10.2218	3.96e-06	0.00195543
AUIFUG00000036885	AUIPUG00000036885	UP	3.74013	2.25e-17	19.1364	8.80839	4.07e-06	0.00195543
AUIFUG00000024330	CD36	UP	9.44218	27.9493	1028.47	5.19996	3.9e-06	0.00195543
AUIFUG00000002293	rsph14	UP	9.32531	27.8228	947.323	5.0873	4.25e-06	0.00200977
AUIFUG00000001131	tmbim6	UP	7.59512	11.9533	283.159	4.55978	4.63e-06	0.00208511
AUIFUG00000007084	si:dkey-33i11.9	UP	6.97498	4.64042	185.344	5.30769	4.55e-06	0.00208511
AUIFUG00000008656	cfap45	UP	9.64954	42.6418	1182.46	4.79243	4.64e-06	0.00208511
AUIFUG00000003517	enkur	UP	9.4764	45.7235	1044.73	4.5131	4.92e-06	0.00209468
AUIFUG00000031364	SOX30	UP	7.32409	6.66056	236.008	5.13676	4.8e-06	0.00209468
AUIFUG00000034719	AK9	UP	7.54291	3.14547	277.084	6.42688	5.26e-06	0.00209468
AUIFUG00000039451	AUIPUG00000039451	UP	7.75549	5.91583	320.144	5.75354	5.27e-06	0.00209468
AUIFUG00000015665	LOC108263943	UP	10.8885	62.3524	2811.26	5.49372	5.07e-06	0.00209468
AUIFUG00000000768	c5h1orf194	UP	8.14763	11.2907	418.722	5.20974	5.22e-06	0.00209468
AUIFUG00000009629	LOC108268575	UP	6.27668	2.43503	114.054	5.53584	4.88e-06	0.00209468
AUIFUG00000002466	eif1ad	UP	7.16394	10.3087	209.091	4.33724	5.03e-06	0.00209468
AUIFUG00000024284	PABPC1	UP	9.26241	21.5609	909.374	5.39723	5.68e-06	0.00209478
AUIFUG00000004457	Ccdc151	UP	8.72109	8.44321	627.692	6.20717	5.81e-06	0.00209478
AUIFUG00000019538	ttll6	UP	8.27039	17.1471	453.617	4.71985	5.53e-06	0.00209478
AUIFUG00000022256	tuba1a	UP	7.90038	6.07929	354.27	5.85626	6.02e-06	0.00209478
AUIFUG00000023338	phospho1	UP	7.76298	13.65	318.075	4.53873	5.36e-06	0.00209478
AUIFUG00000036884	AUIPUG00000036884	UP	4.83445	0.826372	41.4396	5.5544	5.89e-06	0.00209478
AUIFUG00000005421	LOC108280330	UP	8.9111	16.4993	712.759	5.42909	6.11e-06	0.00209478
AUIFUG00000040717	AUIPUG00000040717	UP	5.9047	2.07603	87.8113	5.36434	6.07e-06	0.00209478
AUIFUG00000008260	odf3b	UP	9.27343	33.4636	910.543	4.76459	5.92e-06	0.00209478
AUIFUG00000044674	AUIPUG00000044674	UP	3.93164	0.119458	22.0299	6.9421	5.92e-06	0.00209478
AUIFUG00000041955	AUIPUG00000041955	UP	4.45281	2.25e-17	31.8332	9.54076	5.8e-06	0.00209478
AUIFUG00000034379	MR1	UP	8.619	11.5074	583.357	5.65518	6.27e-06	0.00212196
AUIFUG00000035061	SPTBN2	UP	9.12305	17.3369	826.628	5.57298	6.59e-06	0.00220205
AUIFUG00000013391	LOC108258863	UP	10.5747	64.3933	2254.39	5.12878	6.87e-06	0.0022415
AUIFUG00000017183	tppp3	UP	8.86614	29.7061	684.134	4.52389	6.81e-06	0.0022415
AUIFUG00000010593	cmc4	UP	4.70042	0.881216	37.5903	5.35722	7.21e-06	0.00232468
AUIFUG00000005308	COG4	UP	8.19105	11.0776	431.761	5.279	7.45e-06	0.00234738
AUIFUG00000014289	tekt1	UP	10.9451	101.012	2905.82	4.84566	7.43e-06	0.00234738
AUIFUG00000001468	VDAC2	UP	7.95435	6.49613	367.652	5.8144	7.73e-06	0.00240724
AUIFUG00000000888	syap1	UP	7.91402	17.4987	352.137	4.32489	8.13e-06	0.00242281
AUIFUG00000010371	LOC108257040	UP	12.6152	93.1832	9363.95	6.65049	7.97e-06	0.00242281
AUIFUG00000023789	LOC108258164	UP	7.30681	7.10896	232.963	5.01888	8.08e-06	0.00242281
AUIFUG00000011425	ribc2	UP	9.22114	26.6983	880.854	5.04316	8.08e-06	0.00242281
AUIFUG00000033822	AUIPUG00000033822	UP	7.21319	8.5988	217.344	4.65665	8.68e-06	0.00250441
AUIFUG00000002128	DYNC2H1	UP	7.3133	5.15298	234.974	5.48943	8.94e-06	0.00250441
AUIFUG00000035275	C17orf53	UP	5.71503	1.54783	76.9671	5.56955	8.95e-06	0.00250441
AUIFUG00000020289	GAL3ST1	UP	8.72548	19.948	623.951	4.96634	8.87e-06	0.00250441
AUIFUG00000012193	naxe	UP	6.96806	8.03591	182.872	4.50072	8.86e-06	0.00250441
AUIFUG00000001003	AUIFUG00000001003	UP	8.28123	10.6413	460.239	5.42754	8.66e-06	0.00250441
AUIFUG00000030770	BRD1	UP	7.22263	5.42638	220.276	5.33621	9.09e-06	0.00251763
AUIFUG00000004280	kiaa0556	UP	9.49459	16.4351	1072.74	6.02414	9.75e-06	0.00262856
AUIFUG00000012552	LOC108273468	UP	8.37733	17.3317	489.137	4.8152	9.75e-06	0.00262856
AUIFUG00000030931	CCDC30	UP	5.24441	1.41986	55.1425	5.23336	9.78e-06	0.00262856
AUIFUG00000014065	LOC108259531	UP	6.16608	2.61547	105.426	5.32218	1.03e-05	0.00273212
AUIFUG00000043320	FCRL	DOWN	2.92992	18.8564	0.644015	-5.02559	1.04e-05	0.0027517
AUIFUG00000004243	slc13a5b	UP	7.52309	7.66548	271.036	5.13388	1.08e-05	0.00277053
AUIFUG00000003491	cp080	UP	8.25524	20.3853	447.17	4.45266	1.07e-05	0.00277053
AUIFUG00000015487	trappc2	UP	7.67393	14.4825	298.174	4.36015	1.07e-05	0.00277053
AUIFUG00000021498	slc25a35	UP	8.74702	14.9327	635.952	5.40933	1.18e-05	0.00300596
AUIFUG00000030271	STK33	UP	5.17938	1.23849	52.7094	5.38964	1.23e-05	0.00309676
AUIFUG00000030098	HSF5	UP	7.71322	10.6614	308.485	4.85399	1.33e-05	0.00309836
AUIFUG00000007240	DRC1	UP	7.13494	11.6857	204.126	4.12269	1.28e-05	0.00309836
AUIFUG00000020926	pimr64	UP	7.09971	6.64549	201.433	4.9079	1.34e-05	0.00309836
AUIFUG00000030385	PFKM	UP	6.87107	3.73487	172.751	5.49936	1.25e-05	0.00309836
AUIFUG00000005620	stpg1	UP	7.41542	9.56012	250.305	4.70806	1.26e-05	0.00309836
AUIFUG00000044181	KDM4A	UP	10.5662	66.2168	2240.11	5.07976	1.29e-05	0.00309836
AUIFUG00000020544	isca1	UP	6.39877	4.47383	123.379	4.78171	1.37e-05	0.00309836
AUIFUG00000034431	AUIPUG00000034431	UP	6.40494	2.31746	124.983	5.70807	1.35e-05	0.00309836
AUIFUG00000039085	AUIPUG00000039085	UP	5.07476	1.59774	48.87	4.89964	1.35e-05	0.00309836
AUIFUG00000014931	LOC108263406	UP	9.65206	46.8038	1182.44	4.65762	1.36e-05	0.00309836
AUIFUG00000043414	AUIPUG00000043414	UP	6.45156	6.05658	127.427	4.37952	1.33e-05	0.00309836
AUIFUG00000013569	bfar	UP	7.36537	4.88351	243.811	5.63101	1.28e-05	0.00309836
AUIFUG00000003648	LOC108271660	UP	7.64854	12.5626	293.771	4.54624	1.39e-05	0.00313045
AUIFUG00000014101	pdha1b	UP	6.92297	6.47993	177.79	4.76711	1.41e-05	0.00315096
AUIFUG00000003481	Lrrc48	UP	8.36172	24.1265	480.449	4.31422	1.46e-05	0.00323764
AUIFUG00000007070	LOC108263299	UP	9.04887	34.4821	776.238	4.49037	1.54e-05	0.00331585
AUIFUG00000031553	UPP1	UP	6.88399	9.80916	171.385	4.119	1.52e-05	0.00331585
AUIFUG00000034251	GPX1	UP	8.24408	7.02212	450.619	5.9935	1.53e-05	0.00331585
AUIFUG00000000633	LOC108274674	UP	6.87065	7.12379	171.024	4.57296	1.59e-05	0.00337489
AUIFUG00000012325	jun	UP	6.29173	2.84928	115.416	5.3001	1.58e-05	0.00337489
AUIFUG00000010686	dnajb2	UP	7.7034	15.3681	304.018	4.30248	1.61e-05	0.00340177
AUIFUG00000041224	AUIPUG00000041224	DOWN	2.75475	16.1892	0.627764	-4.61116	1.67e-05	0.00349657
AUIFUG00000030465	ADCY10	UP	8.59994	21.0596	570.489	4.75526	1.69e-05	0.00352037
AUIFUG00000015486	c12h5orf49	UP	6.72477	7.20303	154.167	4.41155	1.72e-05	0.00353553
AUIFUG00000033805	AUIPUG00000033805	UP	7.08213	7.72854	198.382	4.67271	1.86e-05	0.00360055
AUIFUG00000012655	LOC108269191	UP	7.84398	13.3723	336.989	4.6495	1.84e-05	0.00360055
AUIFUG00000005457	fam183a	UP	8.2268	29.8662	433.596	3.85717	1.86e-05	0.00360055
AUIFUG00000016760	si:dkeyp-81f3.4	UP	6.82193	6.04368	165.725	4.75917	1.81e-05	0.00360055
AUIFUG00000021554	junb	UP	5.42267	2.01806	62.6007	4.90523	1.83e-05	0.00360055
AUIFUG00000002883	tmem38b	UP	8.63477	25.4434	582.543	4.51473	1.8e-05	0.00360055
AUIFUG00000031429	AUIFUG00000031429	UP	5.7741	3.68799	79.3038	4.41587	1.78e-05	0.00360055
AUIFUG00000010281	LOC108257036	UP	13.4633	135.676	16872.7	6.95812	1.79e-05	0.00360055
AUIFUG00000018207	ehd4	UP	8.19449	18.2054	429.33	4.55585	1.82e-05	0.00360055
AUIFUG00000039758	PIM1	UP	6.53495	8.01011	134.239	4.0538	1.97e-05	0.00377444
AUIFUG00000023843	WBP2	UP	6.06689	4.29269	97.5277	4.50138	2.02e-05	0.00379318
AUIFUG00000023516	cfap97	UP	8.84211	20.6967	676.979	5.02724	2.02e-05	0.00379318
AUIFUG00000006129	iba57	UP	6.72108	5.87012	154.325	4.69933	2.03e-05	0.00379318
AUIFUG00000008574	ccdc113	UP	7.85816	18.4978	337.84	4.1889	2.02e-05	0.00379318
AUIFUG00000030123	US22	UP	7.78652	19.5412	320.569	4.03292	2.07e-05	0.0038118
AUIFUG00000013561	LOC108267484	UP	6.66615	6.63185	148.102	4.46284	2.07e-05	0.0038118
AUIFUG00000010442	ZBED4	UP	7.23787	8.80516	220.995	4.64222	2.13e-05	0.00384346
AUIFUG00000013596	HBA1	UP	3.94815	2.25e-17	22.4664	9.03081	2.13e-05	0.00384346
AUIFUG00000018957	mfsd2b	UP	8.10615	18.2461	403.227	4.46488	2.11e-05	0.00384346
AUIFUG00000030292	AUIFUG00000030292	UP	9.43567	34.9941	1020.23	4.86544	2.15e-05	0.00385693
AUIFUG00000043631	FAM179B	UP	5.3839	1.13625	61.0659	5.6578	2.18e-05	0.00387385
AUIFUG00000022434	ccdc40	UP	8.37252	18.0932	487.05	4.74831	2.23e-05	0.00392502
AUIFUG00000005486	hddc2	UP	7.87031	17.8178	341.122	4.25786	2.23e-05	0.00392502
AUIFUG00000023527	tnksb	UP	7.37102	7.8639	243.393	4.94486	2.3e-05	0.00401493
AUIFUG00000030595	MAST1	UP	4.10131	0.531638	24.546	5.37336	2.31e-05	0.00401569
AUIFUG00000003142	LOC108273936	UP	8.79409	32.9053	648.417	4.29897	2.39e-05	0.00407795
AUIFUG00000005411	LOC108280261	UP	8.14605	13.6176	417.024	4.93131	2.39e-05	0.00407795
AUIFUG00000007064	FXYD3	UP	7.08581	8.22628	198.705	4.58857	2.37e-05	0.00407795
AUIFUG00000042282	AUIFUG00000042282	UP	5.59484	2.73419	70.1791	4.67158	2.43e-05	0.00410613
AUIFUG00000004353	CX6B1	UP	6.47438	4.85664	130.155	4.71785	2.55e-05	0.00418565
AUIFUG00000001373	cby1	UP	6.45105	5.54438	127.566	4.5177	2.53e-05	0.00418565
AUIFUG00000013427	efhc1	UP	10.3124	77.6036	1867.47	4.58823	2.61e-05	0.00418565
AUIFUG00000035269	FOS	UP	7.26773	9.9875	225.22	4.49347	2.52e-05	0.00418565
AUIFUG00000017355	apobec2a	UP	5.25585	1.65969	55.55	5.0172	2.54e-05	0.00418565
AUIFUG00000018435	TMEM43	UP	7.47017	7.15745	261.314	5.18387	2.58e-05	0.00418565
AUIFUG00000034472	ATAD2	UP	7.55291	12.9678	274.239	4.40046	2.61e-05	0.00418565
AUIFUG00000003048	TAF10	UP	7.53746	14.7211	270.368	4.19849	2.61e-05	0.00418565
AUIFUG00000018391	SLC8A1	UP	6.27332	4.51126	112.777	4.62479	2.53e-05	0.00418565
AUIFUG00000022421	eef1a1l2	UP	5.96492	3.62625	90.8972	4.63318	2.63e-05	0.00419509
AUIFUG00000034713	RBM25	UP	7.19231	9.49612	213.751	4.48909	2.67e-05	0.00423193
AUIFUG00000040719	AUIFUG00000040719	UP	6.21218	5.05079	107.714	4.40052	2.72e-05	0.00428763
AUIFUG00000016501	bcl2l10	UP	9.63325	45.9728	1167.17	4.66453	2.75e-05	0.00431515
AUIFUG00000011491	spag6	UP	9.1378	39.7174	824.143	4.37377	2.83e-05	0.0043548
AUIFUG00000041619	AUIPUG00000041619	UP	6.8321	5.33708	167.314	4.95189	2.82e-05	0.0043548
AUIFUG00000002697	mnat1	UP	4.27679	0.895924	27.6967	4.83493	2.81e-05	0.0043548
AUIFUG00000019870	si:dkey-42p14.3	UP	6.91968	7.2118	176.969	4.611	2.89e-05	0.00442336
AUIFUG00000033817	AUIPUG00000033817	UP	6.38642	5.49869	121.831	4.46904	3.03e-05	0.00452536
AUIFUG00000023770	c11h3orf67	UP	8.12418	16.9269	409.064	4.59168	2.98e-05	0.00452536
AUIFUG00000018839	cfap126	UP	7.20312	12.2303	213.964	4.12596	3.07e-05	0.00452536
AUIFUG00000035658	AUIFUG00000035658	UP	4.94515	1.3634	44.621	4.97075	3.06e-05	0.00452536
AUIFUG00000018724	LOC108255406	UP	9.79221	42.9792	1307.41	4.92641	3.02e-05	0.00452536
AUIFUG00000035068	AUIFUG00000035068	UP	8.81585	26.2047	661.835	4.65753	3e-05	0.00452536
AUIFUG00000020187	ak1	UP	9.44244	48.3116	1018.49	4.39668	3.04e-05	0.00452536
AUIFUG00000002321	LOC108263301	UP	10.5973	98.728	2273.4	4.5247	3.12e-05	0.00458088
AUIFUG00000007181	ccdc83	UP	8.26929	25.0483	449.324	4.16405	3.14e-05	0.0045835
AUIFUG00000016911	pigv	UP	5.75264	4.2857	77.8646	4.17385	3.29e-05	0.00476706
AUIFUG00000016684	LOC108262309	UP	8.64374	26.8088	585.532	4.44683	3.3e-05	0.00476706
AUIFUG00000007921	eef2l2	UP	8.69386	22.0173	609.389	4.78887	3.4e-05	0.00488503
AUIFUG00000043750	TUBE1	UP	6.13001	3.55929	102.294	4.81659	3.47e-05	0.00495938
AUIFUG00000024831	LOC108277165	UP	8.04822	19.7707	386.175	4.28356	3.52e-05	0.00499315
AUIFUG00000002915	prelid1b	UP	5.84897	3.92013	83.5268	4.395	3.59e-05	0.00499315
AUIFUG00000006595	ift20	UP	5.76861	4.52904	78.6285	4.1126	3.56e-05	0.00499315
AUIFUG00000036923	LAMA2	UP	6.71648	5.82783	153.773	4.71083	3.57e-05	0.00499315
AUIFUG00000016726	cept1	UP	7.07221	6.81846	197.445	4.84185	3.59e-05	0.00499315
AUIFUG00000037587	CKB	UP	9.4611	47.8301	1032.26	4.43071	3.61e-05	0.00499828
AUIFUG00000008725	LOC108278758	UP	9.14875	36.0617	832.389	4.52784	3.64e-05	0.00501963
AUIFUG00000021691	LOC108258491	UP	7.05288	9.91723	193.219	4.27594	3.71e-05	0.0050851
AUIFUG00000008861	LOC108265193	UP	8.33339	26.4295	469.668	4.14976	3.73e-05	0.0050869
AUIFUG00000004762	HABP4	UP	9.71965	64.6272	1231.42	4.25124	3.76e-05	0.00510432
AUIFUG00000003237	cyb5d1	UP	6.54265	8.72666	134.616	3.94625	3.78e-05	0.00510432
AUIFUG00000000199	leng1	UP	8.0618	14.5138	392.577	4.75252	3.85e-05	0.00517815
AUIFUG00000034120	PNP	UP	9.04902	30.2917	778.31	4.6816	3.92e-05	0.00523689
AUIFUG00000000918	si:dkey-217f16.6	UP	8.14258	10.3871	417.685	5.32141	4.01e-05	0.00528449
AUIFUG00000030682	ACLY	UP	7.93325	6.55084	362.236	5.77948	4.01e-05	0.00528449
AUIFUG00000003869	Faim	UP	6.16434	2.96864	105.03	5.1217	3.99e-05	0.00528449
AUIFUG00000021931	LOC108274276	UP	6.98508	8.51574	184.757	4.4331	4.03e-05	0.00528708
AUIFUG00000006016	ak7a	UP	8.25761	24.8418	445.681	4.1638	4.08e-05	0.00533203
AUIFUG00000006246	LOC108269777	UP	8.02891	16.4769	382.472	4.53276	4.16e-05	0.00541104
AUIFUG00000004800	npat	UP	8.38506	15.9528	492.458	4.9425	4.19e-05	0.00541538
AUIFUG00000014614	cops5	UP	7.87328	21.0767	340.226	4.00993	4.21e-05	0.00541538
AUIFUG00000034253	NFYA	UP	6.55455	6.16768	136.928	4.45697	4.3e-05	0.00550678
AUIFUG00000035205	KLHL10	UP	5.77958	2.67081	79.9819	4.87866	4.35e-05	0.00554723
AUIFUG00000018557	rnf41l	UP	7.92428	8.52521	358.967	5.38941	4.37e-05	0.00554761
AUIFUG00000019484	zmynd10	UP	7.47199	15.4664	257.644	4.05622	4.47e-05	0.00564342
AUIFUG00000004335	LOC108273918	UP	9.1485	44.579	827.989	4.21447	4.54e-05	0.00570221
AUIFUG00000010072	tmbim1b	UP	6.71758	4.56802	154.507	5.06044	4.55e-05	0.00570221
AUIFUG00000024733	slc12a5a	UP	9.31545	46.2824	931.559	4.33025	4.62e-05	0.0057315
AUIFUG00000020243	dyl1	UP	8.35544	24.8495	477.934	4.2658	4.62e-05	0.0057315
AUIFUG00000022962	efhc2	UP	9.06364	41.6691	780.827	4.22641	4.65e-05	0.00574599
AUIFUG00000006780	PABPC1	UP	6.15885	4.52221	103.946	4.51149	4.71e-05	0.00577647
AUIFUG00000021838	alg11	UP	5.35118	1.7765	59.2992	5.03437	4.74e-05	0.00577647
AUIFUG00000004249	c9h8orf74	UP	5.6471	3.27059	72.5467	4.45993	4.74e-05	0.00577647
AUIFUG00000023960	polr2j	UP	6.37299	7.81916	119.525	3.9313	4.77e-05	0.00578646
AUIFUG00000022943	RBM4B	UP	6.32579	5.1753	116.735	4.48441	4.81e-05	0.00581435
AUIFUG00000024841	actr5	UP	8.00564	23.7073	372.705	3.97129	4.86e-05	0.00583355
AUIFUG00000002635	rom1	UP	5.80907	5.03983	80.7689	3.97882	4.87e-05	0.00583355
AUIFUG00000023044	hbp1	UP	6.54939	4.804	137.136	4.81529	4.96e-05	0.00588229
AUIFUG00000034633	HBB	UP	9.8592	12.093	1386.51	6.83643	4.98e-05	0.00588229
AUIFUG00000018105	GBGT1	UP	7.02251	10.4365	188.842	4.17363	4.97e-05	0.00588229
AUIFUG00000005949	mlf1	UP	8.02333	28.7475	375.039	3.70305	5.04e-05	0.00592568
AUIFUG00000011994	fbxl20	UP	6.18393	3.08587	106.607	5.07574	5.06e-05	0.00593239
AUIFUG00000030094	AUIPUG00000030094	UP	6.27928	5.6407	112.727	4.30617	5.14e-05	0.00595744
AUIFUG00000011407	CD63	UP	9.47492	64.2112	1034.33	4.00896	5.15e-05	0.00595744
AUIFUG00000017591	vps51	UP	7.52141	14.7815	267.251	4.17291	5.14e-05	0.00595744
AUIFUG00000016113	si:ch211-255p10.3	UP	5.85012	0.947486	85.4145	6.40748	5.17e-05	0.00596011
AUIFUG00000017637	ccdc124	UP	7.35878	15.1904	237.705	3.96702	5.25e-05	0.00599549
AUIFUG00000003025	ccdc96	UP	7.39164	18.7387	241.628	3.68492	5.24e-05	0.00599549
AUIFUG00000022031	march4l	UP	7.99997	12.2752	376.769	4.93267	5.3e-05	0.00600076
AUIFUG00000035031	CHMP1B	UP	6.75437	5.82783	158.047	4.74977	5.3e-05	0.00600076
AUIFUG00000030252	WDR65	UP	7.56316	13.3829	275.981	4.36106	5.32e-05	0.00600076
AUIFUG00000016514	NUDCD3	UP	7.61451	15.8769	285.058	4.16623	5.37e-05	0.00602979
AUIFUG00000003730	tfr2	UP	7.481	14.9519	259.593	4.11397	5.41e-05	0.0060413
AUIFUG00000017672	ILRUN	UP	7.49711	13.9696	263.001	4.22956	5.42e-05	0.0060413
AUIFUG00000003241	sgms2b	UP	6.49145	5.06436	131.425	4.68951	5.45e-05	0.00604831
AUIFUG00000004166	romo1	UP	7.69333	18.8104	300.163	3.99109	5.49e-05	0.00606886
AUIFUG00000022861	cfap52	UP	7.85525	11.9923	340.35	4.81735	5.51e-05	0.00606901
AUIFUG00000010922	Znf830	UP	7.19799	9.56471	214.419	4.47864	5.54e-05	0.0060795
AUIFUG00000035156	ACSL1	UP	7.28337	10.4226	227.522	4.43799	5.67e-05	0.00618877
AUIFUG00000013734	LOC108264062	UP	9.68141	68.0849	1196.64	4.13464	5.69e-05	0.00618877
AUIFUG00000014485	LOC108268232	UP	6.80517	8.11825	162.735	4.32145	5.86e-05	0.00635361
AUIFUG00000016640	zglp1	UP	8.17298	15.1977	424.203	4.79916	5.9e-05	0.00636602
AUIFUG00000002623	si:dkey-79d12.5	UP	6.78664	7.1399	161.031	4.4867	5.96e-05	0.00640695
AUIFUG00000020070	LOC108267993	UP	6.76512	12.3904	156.103	3.65075	5.99e-05	0.00641471
AUIFUG00000044261	AUIFUG00000044261	UP	5.21973	1.33268	54.25	5.27112	6.02e-05	0.00642677
AUIFUG00000018274	RTN3	UP	7.61958	14.7062	286.621	4.28069	6.09e-05	0.0064676
AUIFUG00000034123	AUIPUG00000034123	UP	5.94776	4.22351	89.4483	4.39345	6.13e-05	0.00649039
AUIFUG00000001133	cfap300	UP	5.88134	4.35575	85.3091	4.28951	6.22e-05	0.00655361
AUIFUG00000030272	STK33	UP	6.03796	3.44307	95.7871	4.77528	6.25e-05	0.0065647
AUIFUG00000015476	fbxo7	UP	8.75723	27.0922	634.432	4.54779	6.32e-05	0.006616
AUIFUG00000043390	C12orf29	UP	6.8753	9.28493	170.441	4.19221	6.35e-05	0.00661766
AUIFUG00000035028	ATRX	UP	6.30206	6.41724	114.263	4.14204	6.47e-05	0.00672414
AUIFUG00000024321	Tmub2	UP	5.86168	3.79818	84.3616	4.44998	6.53e-05	0.00675677
AUIFUG00000010950	TBB6	UP	6.9683	4.33641	185.031	5.39636	6.59e-05	0.00679582
AUIFUG00000035026	STK	UP	6.73255	11.7714	152.764	3.69654	6.63e-05	0.00681113
AUIFUG00000020720	skp1	UP	9.65719	88.4136	1166.05	3.72109	6.67e-05	0.00682339
AUIFUG00000003363	PSIP1	UP	5.46731	1.17943	64.6776	5.72927	6.72e-05	0.00684602
AUIFUG00000042770	AUIPUG00000042770	DOWN	2.02543	8.94177	0.315125	-4.95859	6.84e-05	0.00694642
AUIFUG00000005495	LOC108263462	UP	11.1054	195.157	3206.22	4.03793	6.93e-05	0.00701039
AUIFUG00000009986	CFAP57	UP	3.78932	0.184907	19.5617	6.65739	7.07e-05	0.00712251
AUIFUG00000021609	cant1	UP	8.01017	18.6745	376.392	4.33203	7.28e-05	0.00718589
AUIFUG00000011664	tmem136	UP	5.69779	3.98683	74.9068	4.22168	7.34e-05	0.00718589
AUIFUG00000034107	AUIFUG00000034107	UP	4.48088	1.29969	31.8578	4.57341	7.28e-05	0.00718589
AUIFUG00000039484	AUIFUG00000039484	DOWN	2.04256	9.02221	0.315125	-4.97293	7.18e-05	0.00718589
AUIFUG00000015930	C15orf65	UP	8.02957	20.4736	380.714	4.21495	7.19e-05	0.00718589
AUIFUG00000019529	eif5a	UP	7.87433	15.0692	343.366	4.50626	7.32e-05	0.00718589
AUIFUG00000043675	calm2	UP	6.6793	7.72187	148.981	4.26953	7.33e-05	0.00718589
AUIFUG00000021067	adk	UP	6.01054	3.32457	94.042	4.79882	7.24e-05	0.00718589
AUIFUG00000000326	dnaaf3	UP	8.31121	25.8437	462.516	4.16007	7.69e-05	0.00745087
AUIFUG00000004124	P2RY13	DOWN	3.00438	18.2356	1.56017	-3.59172	7.69e-05	0.00745087
AUIFUG00000018589	myef2	UP	7.80775	12.4438	328.876	4.71888	7.64e-05	0.00745087
AUIFUG00000004010	DNAH3	UP	9.53842	26.7723	1100.93	5.35913	7.81e-05	0.00754169
AUIFUG00000023457	CLDN32c	UP	3.64589	0.184907	17.8436	6.51782	7.98e-05	0.00767913
AUIFUG00000030874	AUIFUG00000030874	UP	6.06539	1.47789	99.0611	6.0241	8.12e-05	0.00770856
AUIFUG00000021339	BBS1	UP	5.74626	4.33641	77.3725	4.14113	8.06e-05	0.00770856
AUIFUG00000003139	wdr34	UP	8.06213	23.3795	388.195	4.05072	8.09e-05	0.00770856
AUIFUG00000014596	cfap36	UP	7.23115	14.6311	217.086	3.88664	8.13e-05	0.00770856
AUIFUG00000030459	AUIFUG00000030459	UP	5.96204	2.55185	91.137	5.13192	8.3e-05	0.00777414
AUIFUG00000023616	ATP1A3	UP	8.08473	14.5889	398.849	4.76862	8.35e-05	0.00777414
AUIFUG00000021877	LOC108276396	UP	7.65537	21.8562	290.554	3.73011	8.31e-05	0.00777414
AUIFUG00000031247	KATNAL1	UP	6.15036	7.32079	101.979	3.79262	8.38e-05	0.00777414
AUIFUG00000002281	LRRC51	UP	6.18399	4.87675	105.579	4.42464	8.42e-05	0.00777414
AUIFUG00000031423	AUIFUG00000031423	UP	9.74178	46.9877	1259.68	4.743	8.37e-05	0.00777414
AUIFUG00000007328	b2m	UP	10.258	41.1326	1815.59	5.46271	8.4e-05	0.00777414
AUIFUG00000043841	REXO5	UP	6.94716	7.01393	180.514	4.67576	8.33e-05	0.00777414
AUIFUG00000003817	ttc26	UP	7.437	16.3106	250.816	3.94123	8.61e-05	0.0078041
AUIFUG00000019641	pomp	UP	6.34399	5.74418	117.989	4.36106	8.63e-05	0.0078041
AUIFUG00000021191	wscd2	DOWN	3.05466	18.6445	1.81566	-3.38848	8.57e-05	0.0078041
AUIFUG00000022876	acbd7	UP	6.7806	11.9533	158.055	3.71886	8.55e-05	0.0078041
AUIFUG00000020099	AUIFUG00000020099	UP	4.30881	0.583435	28.343	5.50754	8.6e-05	0.0078041
AUIFUG00000002819	ehd1a	UP	8.65845	37.2859	586.477	3.97423	8.6e-05	0.0078041
AUIFUG00000020644	galk2	UP	7.06456	10.3621	194.635	4.23115	8.97e-05	0.00809318
AUIFUG00000043840	REXO5	UP	5.55975	0.881216	69.1881	6.22556	9e-05	0.00809413
AUIFUG00000034362	AUIFUG00000034362	UP	3.25927	0.184907	13.5652	6.1197	9.09e-05	0.00814043
AUIFUG00000044468	AUIPUG00000044468	DOWN	3.28711	22.6647	1.93985	-3.57967	9.14e-05	0.00815843
AUIFUG00000005019	LOC108267078	UP	7.23924	11.2693	219.953	4.28282	9.29e-05	0.00826671
AUIFUG00000022713	dpcd	UP	6.82956	13.5109	162.939	3.58778	9.36e-05	0.0083024
AUIFUG00000020539	LOC108267739	UP	6.97015	12.0401	181.128	3.91146	9.63e-05	0.0085135
AUIFUG00000016666	gfer	UP	5.47523	3.67987	63.8958	4.09546	9.68e-05	0.00853036
AUIFUG00000030919	ZNF574	DOWN	4.19213	46.7243	2.61789	-4.18962	9.75e-05	0.00856645
AUIFUG00000032539	AUIFUG00000032539	DOWN	2.20866	10.1247	0.507396	-4.34596	9.82e-05	0.008599
AUIFUG00000023928	tprb	UP	9.02058	31.2387	762.371	4.60762	9.85e-05	0.00860458
AUIFUG00000009981	herpud2	UP	7.60486	14.1727	283.865	4.31999	0.0001	0.00870024
AUIFUG00000044172	AUIPUG00000044172	DOWN	2.68134	14.611	0.996118	-4.05007	0.000101341	0.00871701
AUIFUG00000022175	LOC108257807	UP	6.46636	8.61973	127.398	3.88641	0.00010086	0.00871701
AUIFUG00000004287	TXNDC9	UP	6.89444	13.0737	170.986	3.70338	0.000101427	0.00871701
AUIFUG00000007919	tmem59	UP	6.18007	6.7632	104.501	3.93519	0.000101317	0.00871701
AUIFUG00000002103	lrriq3	UP	6.61373	11.8032	140.107	3.5658	0.000102033	0.00874171
AUIFUG00000033427	AUIFUG00000033427	DOWN	2.50577	12.7219	0.84904	-4.01295	0.000102483	0.00875288
AUIFUG00000003641	bag5	UP	8.14074	19.4768	412.538	4.40175	0.000103259	0.00879176
AUIFUG00000002024	cahz	UP	7.85667	10.8225	341.636	4.97283	0.000104287	0.00882448
AUIFUG00000022369	Mks1	UP	6.78634	9.33898	159.882	4.09106	0.000104029	0.00882448
AUIFUG00000018751	KCNK12	UP	4.34147	0.855393	29.1139	4.96937	0.000104653	0.00882821
AUIFUG00000016444	btg2	UP	5.77816	5.05721	78.8346	3.95268	0.00010762	0.00903319
AUIFUG00000012426	LOC108260870	UP	6.00022	1.09467	94.2867	6.35389	0.000107742	0.00903319
AUIFUG00000034699	AUIPUG00000034699	UP	5.07431	1.7765	48.6073	4.74837	0.000109061	0.00908816
AUIFUG00000000193	CCDC112	UP	6.46413	7.26625	127.782	4.13001	0.000108841	0.00908816
AUIFUG00000003968	LOC108269531	UP	5.04426	2.31746	47.3745	4.30673	0.000113515	0.00943065
AUIFUG00000004439	LOC108254940	UP	5.30013	3.26667	56.501	4.09375	0.000114408	0.00947613
AUIFUG00000008539	LOC108265256	UP	8.58817	50.2741	551.261	3.45421	0.000115468	0.00953516
AUIFUG00000030541	ST13	UP	7.90541	19.5072	348.842	4.15957	0.000117178	0.00964731
AUIFUG00000006250	hist2h2l	UP	7.2578	5.91583	225.956	5.24798	0.000118484	0.00966769
AUIFUG00000031164	CCDC62	UP	7.71781	16.8917	306.314	4.18007	0.000118099	0.00966769
AUIFUG00000035135	XPA	UP	5.51991	4.17453	65.7778	3.97647	0.000118178	0.00966769
AUIFUG00000021516	pkig	UP	7.45754	20.0336	252.691	3.65486	0.000119719	0.00973949
AUIFUG00000010147	LRRC49	UP	7.56082	19.8929	272.341	3.77229	0.000120266	0.0097511
AUIFUG00000015885	sccpdh	UP	8.33949	27.1359	471.263	4.116	0.000120573	0.0097511
AUIFUG00000014680	Ube2h	UP	7.47602	19.8637	256.186	3.68706	0.000121367	0.00978648
AUIFUG00000017977	map9	UP	8.63035	43.7354	571.582	3.70694	0.000124588	0.00998746
AUIFUG00000020669	arl2bp	UP	5.52315	5.06436	65.5517	3.68878	0.000124424	0.00998746
AUIFUG00000019570	nln	UP	6.32413	6.8809	115.747	4.05923	0.000126427	0.0101053
AUIFUG00000038024	AUIPUG00000038024	DOWN	3.03506	19.0022	1.48537	-3.80761	0.000127616	0.0101707
AUIFUG00000009975	si:dkey-27j5.5	UP	5.83712	2.3235	83.5619	5.12212	0.000130047	0.0103344
AUIFUG00000043152	AUIPUG00000043152	UP	4.85294	2.90844	41.0076	3.79009	0.000131002	0.0103802
AUIFUG00000016979	gtf2b	UP	8.67281	39.6398	591.339	3.89776	0.000133121	0.0105177
AUIFUG00000004412	fam234a	UP	5.58662	2.84872	69.6938	4.58264	0.000135529	0.0106772
AUIFUG00000035004	AUIFUG00000035004	UP	8.00543	23.1452	372.963	4.00723	0.000136456	0.0107194
AUIFUG00000013932	SKIL	UP	5.46538	3.02713	63.8949	4.37186	0.00013884	0.0108755
AUIFUG00000003425	ccdc114	UP	7.18384	11.8672	211.111	4.14941	0.000144786	0.0112769
AUIFUG00000022180	sclt1	UP	5.76394	4.53707	78.2855	4.10759	0.000144633	0.0112769
AUIFUG00000021318	cdk9	UP	7.42067	13.959	248.996	4.15145	0.000145458	0.0112803
AUIFUG00000000543	nek12	UP	5.9742	3.20435	91.6573	4.81043	0.000145654	0.0112803
AUIFUG00000044201	MR1	UP	7.07888	3.11811	200.536	6.00446	0.000147095	0.0113599
AUIFUG00000008182	anfc1	UP	3.11217	0.531638	11.8511	4.3175	0.000148236	0.0113676
AUIFUG00000025099	44622	UP	7.67968	18.2283	297.417	4.02531	0.000148369	0.0113676
AUIFUG00000000957	glyctk	UP	7.06454	8.97695	195.294	4.43537	0.000148544	0.0113676
AUIFUG00000014752	g6pc3	UP	8.06583	20.708	390.537	4.23509	0.000148854	0.0113676
AUIFUG00000004196	RNF5	UP	5.29283	1.61322	57.0443	5.07833	0.000149554	0.0113894
AUIFUG00000021917	LOC108273560	UP	5.58867	4.27087	69.0622	3.99329	0.000151019	0.011392
AUIFUG00000024645	vps72a	UP	5.84753	6.71555	82.1566	3.60116	0.000150616	0.011392
AUIFUG00000035062	SPTBN2	UP	7.19521	3.32273	216.987	6.00404	0.000150272	0.011392
AUIFUG00000003379	lgals3a	UP	5.73015	3.08587	77.0379	4.6087	0.000151251	0.011392
AUIFUG00000011578	prcc	UP	6.4894	5.87645	130.825	4.4626	0.000153173	0.0114777
AUIFUG00000010096	LOC108264031	UP	8.12668	27.5239	404.505	3.87545	0.000153226	0.0114777
AUIFUG00000014151	kiaa1257	UP	8.15415	30.5508	411.062	3.74883	0.000153812	0.0114884
AUIFUG00000003501	LOC108265216	UP	7.28517	18.3277	223.843	3.60897	0.000154207	0.0114884
AUIFUG00000001736	POLR3A	UP	5.43782	4.52221	61.8248	3.76377	0.000155794	0.0115671
AUIFUG00000011171	TLR5	DOWN	2.83658	16.3405	1.19471	-3.76002	0.000156528	0.0115671
AUIFUG00000021329	pdha1a	UP	8.56268	27.9679	552.092	4.30081	0.000156164	0.0115671
AUIFUG00000007437	rps27	UP	7.34055	18.6268	232.885	3.6425	0.000157065	0.0115755
AUIFUG00000002048	arg2	UP	9.15398	53.4474	827.027	3.9501	0.000158439	0.0116455
AUIFUG00000007423	MORN3	UP	8.48923	51.7176	512.287	3.30716	0.000159502	0.0116922
AUIFUG00000005974	MIER1	UP	5.70947	5.82783	74.6216	3.66894	0.000161119	0.0117793
AUIFUG00000033951	AUIPUG00000033951	DOWN	2.85969	17.0328	0.993084	-4.20962	0.000163203	0.0118799
AUIFUG00000035254	TRIM47	UP	6.15152	4.20736	103.449	4.5952	0.000163362	0.0118799
AUIFUG00000030118	C8orf76	UP	5.99202	8.39809	90.4106	3.42242	0.000164126	0.0119039
AUIFUG00000001991	HNRNPA0	UP	7.14373	16.6923	202.907	3.60049	0.000167482	0.0121153
AUIFUG00000043061	AUIPUG00000043061	UP	4.20683	0.760777	26.2657	5.05828	0.00016812	0.0121294
AUIFUG00000005220	ccdc92	UP	6.49518	5.16298	131.626	4.65638	0.000168988	0.01216
AUIFUG00000008377	TIMM17B	UP	6.78535	11.8794	158.544	3.732	0.000169557	0.012169
AUIFUG00000041269	AUIPUG00000041269	UP	4.33497	1.35806	28.771	4.37326	0.000176123	0.0126073
AUIFUG00000043467	CHMP1A	UP	6.59859	8.89791	139.917	3.97242	0.000176598	0.0126083
AUIFUG00000003468	rnf10	UP	8.84807	48.637	666.012	3.77408	0.000178427	0.0127059
AUIFUG00000007078	gabarapl1	UP	4.11936	1.54783	24.4181	3.90761	0.000185166	0.0130205
AUIFUG00000003127	MVK	UP	6.1009	7.43008	98.2643	3.7165	0.000184134	0.0130205
AUIFUG00000034471	AUIPUG00000034471	UP	5.82238	2.01548	82.7414	5.32758	0.000185696	0.0130205
AUIFUG00000042885	CCDC157	UP	7.36574	11.5474	240.57	4.37551	0.00018446	0.0130205
AUIFUG00000002612	trmt5	UP	5.30485	3.20435	56.6694	4.11669	0.000185119	0.0130205
AUIFUG00000004626	nubp2	UP	6.10332	8.09929	98.2321	3.59347	0.000185588	0.0130205
AUIFUG00000007394	cldn2	UP	7.06971	12.5402	194.191	3.95077	0.000187105	0.0130387
AUIFUG00000036991	AUIPUG00000036991	DOWN	2.30223	10.7687	0.676978	-4.05689	0.000187382	0.0130387
AUIFUG00000034945	ADAM10	UP	5.28696	4.21373	55.5205	3.69925	0.000186526	0.0130387
AUIFUG00000004718	LOC108280852	DOWN	2.10286	9.00548	0.670145	-3.66066	0.000191824	0.0133097
AUIFUG00000001424	PGM2	UP	8.15252	16.8706	417.302	4.62402	0.000192247	0.0133097
AUIFUG00000020573	cfap77	UP	9.77489	87.1562	1269.48	3.8639	0.000196868	0.0135953
AUIFUG00000030416	AUIPUG00000030416	UP	4.18909	1.65696	25.6193	3.93337	0.000198236	0.0136163
AUIFUG00000022417	JMJD8	UP	5.36833	3.80644	59.0447	3.94519	0.000199991	0.0136163
AUIFUG00000020750	dguok	UP	5.49913	5.00163	64.3839	3.67957	0.000198273	0.0136163
AUIFUG00000018825	mns1	UP	10.1076	112.539	1597.64	3.82711	0.00019951	0.0136163
AUIFUG00000002898	med28	UP	5.2689	4.70279	54.5844	3.52932	0.000199373	0.0136163
AUIFUG00000043424	VPS4A	UP	6.64778	11.3228	143.83	3.66296	0.000200152	0.0136163
AUIFUG00000042822	AUIPUG00000042822	DOWN	3.3166	22.6478	2.2834	-3.35472	0.000201519	0.0136416
AUIFUG00000017806	Zgc 194990	UP	5.19441	4.17453	51.9567	3.63643	0.000201312	0.0136416
AUIFUG00000031427	SOX30	UP	3.34455	0.369692	13.9948	5.01914	0.000202071	0.0136453
AUIFUG00000018053	sept7a	UP	10.3481	139.517	1884.37	3.75531	0.000204432	0.013737
AUIFUG00000004627	bbs10	UP	6.4444	6.24422	126.421	4.32981	0.000204311	0.013737
AUIFUG00000000834	LOC108269944	UP	10.2629	112.472	1785.67	3.98845	0.000205495	0.0137747
AUIFUG00000014880	tsga10	UP	8.22018	28.4609	432.044	3.92218	0.000206056	0.0137786
AUIFUG00000013605	vstm2b	UP	4.87675	2.07996	42.1659	4.29075	0.000207557	0.0138116
AUIFUG00000042987	AUIFUG00000042987	DOWN	2.56541	13.5548	0.779492	-4.22012	0.000207549	0.0138116
AUIFUG00000035284	AUIPUG00000035284	UP	6.28151	9.36828	111.047	3.56491	0.000208164	0.0138184
AUIFUG00000034343	CNTRL	UP	5.19232	2.49374	52.5949	4.36028	0.000209149	0.0138478
AUIFUG00000043688	CAPN14	UP	8.30475	13.0965	467.128	5.15241	0.000209616	0.0138478
AUIFUG00000012158	cfap70	UP	8.70014	39.9438	602.893	3.91384	0.00021161	0.0139459
AUIFUG00000008759	rps28	UP	6.85923	11.0776	167.884	3.91531	0.000212623	0.013979
AUIFUG00000010331	pcmtd2	UP	6.87326	10.6179	169.557	3.99345	0.000213338	0.0139925
AUIFUG00000043879	NPHP1	UP	4.21322	1.89877	26.0388	3.72743	0.000214268	0.01402
AUIFUG00000012096	LOC108267776	UP	6.50196	10.6613	129.864	3.60005	0.000215715	0.0140811
AUIFUG00000016077	ttc7b	UP	5.89188	4.34179	85.9242	4.29381	0.000216515	0.0140997
AUIFUG00000042565	AUIFUG00000042565	DOWN	2.32801	11.1732	0.644015	-4.27631	0.000219189	0.01424
AUIFUG00000001178	LOC108266242	UP	6.33837	6.82573	116.927	4.08687	0.000221172	0.0143348
AUIFUG00000003984	LOC108274853	UP	5.42487	3.08735	61.8823	4.3031	0.000222517	0.0143881
AUIFUG00000020488	fank1	UP	8.16149	35.5413	410.798	3.53048	0.000223293	0.0144043
AUIFUG00000022734	rbx1	UP	7.53245	18.8674	267.417	3.82142	0.000226864	0.0146003
AUIFUG00000022262	tuba1a	UP	7.46197	18.4928	254.204	3.7775	0.000227616	0.0146143
AUIFUG00000021753	si:ch73-71c20.5	UP	3.59229	0.881216	16.8851	4.19421	0.00022944	0.0146286
AUIFUG00000021297	Rab5c	UP	6.82331	8.43439	164.583	4.27768	0.000229232	0.0146286
AUIFUG00000020093	trim32	UP	5.64589	3.91643	72.1356	4.18145	0.000228375	0.0146286
AUIFUG00000000501	xiap	UP	7.18947	15.1259	210.41	3.79684	0.000231963	0.0147552
AUIFUG00000023140	ccdc173	UP	9.47645	103.837	1015.7	3.28964	0.000233617	0.0147577
AUIFUG00000034159	AUIFUG00000034159	UP	5.25812	2.49304	55.1101	4.44673	0.000232626	0.0147577
AUIFUG00000022735	MFAP1	UP	7.45091	23.9487	249.576	3.37924	0.000233382	0.0147577
AUIFUG00000020627	pelo	UP	7.63183	20.1568	286.391	3.8255	0.000237816	0.0149884
AUIFUG00000012698	lrrc8db	UP	5.44088	3.20435	62.5183	4.25886	0.00023854	0.0149996
AUIFUG00000011626	ist1	UP	6.8211	9.18534	164.014	4.1482	0.000240016	0.0150537
AUIFUG00000016295	ctrb1	DOWN	4.15311	42.6155	4.01152	-3.44407	0.000240499	0.0150537
AUIFUG00000023495	ngf	UP	4.4535	1.66708	31.1191	4.15775	0.000241165	0.015061
AUIFUG00000016369	c28hxorf56	UP	5.46457	5.6407	62.5475	3.45544	0.000241811	0.0150616
AUIFUG00000041179	AUIFUG00000041179	DOWN	1.78367	7.04914	0.380114	-4.01239	0.000242274	0.0150616
AUIFUG00000008692	drc7	UP	6.75728	13.1481	154.797	3.55243	0.000243948	0.0151314
AUIFUG00000017415	rsph9	UP	8.32022	28.0364	464.386	4.04729	0.000249887	0.015419
AUIFUG00000018220	CCDC94	UP	6.35785	9.89231	117.108	3.56165	0.000249505	0.015419
AUIFUG00000023938	Scyl3	UP	5.52955	4.7586	66.072	3.78262	0.000250271	0.015419
AUIFUG00000022873	ttll3	UP	7.84252	22.6059	331.988	3.8727	0.000251711	0.0154729
AUIFUG00000023344	METTL6	DOWN	2.91558	16.1173	1.99963	-2.96058	0.000252454	0.0154825
AUIFUG00000030765	AUIFUG00000030765	UP	5.34266	0.735086	59.2903	6.2267	0.000252997	0.0154825
AUIFUG00000016322	ARHGEF28	UP	4.14872	1.84188	24.8696	3.69336	0.000253871	0.0155014
AUIFUG00000008643	si:dkey-3h3.3	UP	9.05898	60.8714	768.614	3.6581	0.000255044	0.0155384
AUIFUG00000012873	LOC108257050	UP	2.79242	0.369692	9.25587	4.41264	0.000255796	0.0155497
AUIFUG00000022157	btbd16	UP	7.21055	15.9772	213.175	3.73538	0.000258002	0.0155802
AUIFUG00000008904	ing1	UP	6.74375	12.0487	153.728	3.67081	0.000257243	0.0155802
AUIFUG00000014257	copa	UP	7.43557	18.5457	249.424	3.74567	0.000257626	0.0155802
AUIFUG00000004745	cfap20	UP	7.79866	27.7426	319.158	3.52279	0.000259723	0.0156496
AUIFUG00000023323	LOC108271564	UP	8.46215	46.8431	504.613	3.42808	0.000261072	0.0156964
AUIFUG00000015541	spdya	UP	9.10521	57.0355	796.561	3.80341	0.000263802	0.0158258
AUIFUG00000033445	AUIFUG00000033445	DOWN	1.70883	6.47993	0.380114	-3.89856	0.000266026	0.0159244
AUIFUG00000015938	ccpg1	UP	7.89413	25.4071	343.158	3.75309	0.000266795	0.0159356
AUIFUG00000025024	LOC108265577	UP	6.3418	6.15546	117.579	4.23841	0.00027313	0.0162786
AUIFUG00000015951	TFB2M	UP	4.55072	2.61119	32.8958	3.62636	0.000274774	0.016341
AUIFUG00000030808	VWA5A	UP	8.33462	25.3788	470.456	4.21017	0.000276561	0.0164117
AUIFUG00000033901	AUIFUG00000033901	UP	5.6962	5.95329	73.8077	3.62541	0.000284028	0.0165739
AUIFUG00000033329	AUIPUG00000033329	UP	6.21524	2.92221	108.931	5.21152	0.000284644	0.0165739
AUIFUG00000024845	LOC108271565	UP	7.59911	18.0012	280.791	3.95938	0.00028282	0.0165739
AUIFUG00000007219	MYOZ2	DOWN	3.23704	22.1223	1.72297	-3.74931	0.000281078	0.0165739
AUIFUG00000034122	DOPEY1	UP	3.64597	0.775083	17.6094	4.37802	0.00028366	0.0165739
AUIFUG00000016768	mgmt	UP	6.30792	11.0879	112.372	3.3381	0.000284949	0.0165739
AUIFUG00000038644	AUIFUG00000038644	DOWN	2.7536	15.2021	1.19929	-3.74902	0.000282732	0.0165739
AUIFUG00000012056	fosb	UP	7.03554	13.7569	188.889	3.7731	0.000285341	0.0165739
AUIFUG00000002573	trpt1	UP	4.88902	3.80644	41.6639	3.44134	0.000281746	0.0165739
AUIFUG00000002864	NTNG1	UP	4.4672	1.961	31.3482	3.94444	0.000283115	0.0165739
AUIFUG00000021244	LOC108278870	UP	8.20273	24.2718	428.696	4.14066	0.000286551	0.016574
AUIFUG00000023965	alkbh4	UP	3.9515	1.3634	21.6585	3.92759	0.000286384	0.016574
AUIFUG00000030553	CARD10	UP	6.11338	6.75614	99.487	3.86593	0.000289375	0.0165972
AUIFUG00000022833	mul1	UP	6.28068	6.65313	112.27	4.07885	0.000289028	0.0165972
AUIFUG00000021768	Otud3	UP	4.89492	3.02742	42.2194	3.76048	0.000292401	0.0165972
AUIFUG00000018700	atg101	UP	7.42055	21.6392	245.179	3.49912	0.000291536	0.0165972
AUIFUG00000002396	cdk2ap2	UP	5.02769	3.93079	46.0859	3.54601	0.000290515	0.0165972
AUIFUG00000037712	AUIFUG00000037712	DOWN	2.61568	14.2683	0.649136	-4.5259	0.000290114	0.0165972
AUIFUG00000043471	AUIPUG00000043471	UP	4.85479	0.881216	42.3256	5.51328	0.000291117	0.0165972
AUIFUG00000015853	cpox	UP	4.76282	2.96864	38.4352	3.66909	0.000292272	0.0165972
AUIFUG00000043742	PABPC1	UP	8.68996	42.7581	597.155	3.80343	0.000290374	0.0165972
AUIFUG00000023857	maats1	UP	8.7325	54.8247	609.639	3.47422	0.000295703	0.01675
AUIFUG00000043673	NDUFA6	UP	4.41168	2.37399	29.8338	3.63694	0.000300463	0.0169845
AUIFUG00000030764	TVP23B	UP	4.61086	1.48136	35.013	4.56041	0.000301375	0.017001
AUIFUG00000043236	klf17	UP	7.02561	6.21512	191.687	4.93941	0.00030471	0.0171539
AUIFUG00000001102	FBXO36	UP	4.85292	2.61547	41.0828	3.96692	0.000306384	0.0172127
AUIFUG00000031570	DRC1	UP	6.9315	15.2733	174.495	3.51205	0.000309587	0.0173352
AUIFUG00000012581	CWC25	UP	7.27186	21.2295	220.266	3.37333	0.000309828	0.0173352
AUIFUG00000021150	srrt	UP	7.69053	24.6477	296.732	3.58756	0.000310519	0.0173385
AUIFUG00000034393	PDZD2	DOWN	3.51459	26.0103	2.80823	-3.25097	0.00031154	0.0173601
AUIFUG00000010775	YWHAZ	UP	6.06873	5.42638	96.9686	4.15333	0.000316794	0.0176171
AUIFUG00000017501	sppl2a	UP	5.81279	5.11295	80.7203	3.96949	0.000318145	0.0176564
AUIFUG00000034971	CWC15	UP	8.28583	39.678	447.348	3.49404	0.000320095	0.017722
AUIFUG00000038282	AUIPUG00000038282	DOWN	1.96462	8.15358	0.48443	-4.26826	0.00032062	0.017722
AUIFUG00000031327	PSMD5	UP	7.20005	15.0804	211.975	3.8103	0.000321452	0.0177322
AUIFUG00000015862	cactin	UP	7.45442	14.3004	254.912	4.15642	0.000323883	0.0178305
AUIFUG00000030932	CCDC30	UP	4.3581	1.41986	28.9851	4.31052	0.000325523	0.0178848
AUIFUG00000015066	TEX9	UP	5.36002	5.47389	57.961	3.39558	0.000327414	0.0179169
AUIFUG00000043772	MNAT1	UP	4.17624	1.48336	25.5575	4.04449	0.000327414	0.0179169
AUIFUG00000030814	PMPCB	UP	6.81408	14.5468	160.605	3.46173	0.000333575	0.0182177
AUIFUG00000033478	AUIPUG00000033478	DOWN	2.18543	10.0303	0.479177	-4.49072	0.000337723	0.0182494
AUIFUG00000009783	ribc1	UP	9.39133	83.7764	964.454	3.52451	0.000336537	0.0182494
AUIFUG00000004935	rpl28	UP	8.19525	40.1581	418.693	3.38141	0.000336666	0.0182494
AUIFUG00000020800	rilpl2	UP	4.7542	2.26081	38.3871	4.03517	0.000338814	0.0182494
AUIFUG00000041596	AUIPUG00000041596	DOWN	1.97124	8.22628	0.485074	-4.27656	0.000337178	0.0182494
AUIFUG00000030253	GMPR2	UP	6.41722	10.9301	121.81	3.47115	0.000338803	0.0182494
AUIFUG00000043831	UBE3B	UP	6.58786	8.13607	139.246	4.08766	0.000335229	0.0182494
AUIFUG00000000310	Tmem107	UP	6.64345	11.045	143.513	3.69682	0.00034349	0.0184649
AUIFUG00000030820	AKAP9	UP	6.95795	7.80966	181.475	4.53187	0.000348001	0.0186158
AUIFUG00000003361	foxp3a	DOWN	2.96467	16.6053	2.11707	-2.96304	0.000347195	0.0186158
AUIFUG00000024003	fam161b	UP	5.24053	3.5209	53.9663	3.93994	0.000348333	0.0186158
AUIFUG00000034109	THEG	UP	6.89094	14.9743	169.563	3.49919	0.000349701	0.0186451
AUIFUG00000044721	KITLG	DOWN	2.37391	11.0344	0.966669	-3.55987	0.000350921	0.0186451
AUIFUG00000018471	MTLN	UP	2.69693	0.28663	8.82312	4.72343	0.000350355	0.0186451
AUIFUG00000014384	slc22a23	UP	5.28961	2.90805	56.1646	4.24082	0.00035328	0.0187341
AUIFUG00000040246	AUIPUG00000040246	DOWN	3.30655	23.3915	1.73624	-3.80453	0.000354245	0.018749
AUIFUG00000013238	rsph3	UP	8.78335	69.8658	625.073	3.16061	0.000355964	0.0187675
AUIFUG00000024647	sp1	UP	5.45323	3.97161	62.7782	3.9548	0.000355608	0.0187675
AUIFUG00000016007	chmp5	UP	6.49775	12.9906	128.187	3.30302	0.000357954	0.0188362
AUIFUG00000017506	lonrf1l	UP	5.21525	4.14966	52.804	3.6406	0.000359126	0.0188617
AUIFUG00000034160	SEMA4D	UP	6.71831	13.1272	150.409	3.51273	0.00035996	0.0188693
AUIFUG00000011763	ankef1b	UP	6.12986	8.76049	99.7324	3.50441	0.000361244	0.0189005
AUIFUG00000000751	CPSF6	UP	4.02988	0.975222	23.0799	4.46456	0.000364174	0.0190175
AUIFUG00000030134	AUIPUG00000030134	UP	4.94792	3.09041	43.7445	3.81165	0.000367306	0.0191083
AUIFUG00000012574	LOC108267045	DOWN	2.32338	10.7676	0.849585	-3.76559	0.000367	0.0191083
AUIFUG00000005756	eif2b5	UP	6.2884	9.06788	111.735	3.61279	0.000368793	0.0191493
AUIFUG00000001234	fam114a1	UP	7.6114	17.6191	283.442	4.00457	0.000371161	0.0192358
AUIFUG00000042646	AUIPUG00000042646	DOWN	2.31403	11.0025	0.654479	-4.21699	0.000372318	0.0192594
AUIFUG00000014114	dync1li2	UP	7.18427	8.68755	212.724	4.60643	0.000373579	0.0192882
AUIFUG00000030381	LDB1	UP	5.83158	3.20909	83.1046	4.6743	0.000375126	0.019326
AUIFUG00000041296	AUIPUG00000041296	UP	5.11284	4.33187	48.8519	3.47369	0.000375721	0.019326
AUIFUG00000006683	si:ch211-195b15.8	UP	5.4676	3.38139	63.7377	4.20328	0.000376812	0.0193459
AUIFUG00000007412	tmcc3	UP	6.70113	8.34395	150.814	4.17036	0.000378266	0.0193842
AUIFUG00000004247	LOC108275615	UP	6.9133	12.1662	173.709	3.83239	0.000379511	0.0194117
AUIFUG00000022690	CBX7	UP	7.59613	28.9732	274.826	3.2429	0.000381045	0.0194539
AUIFUG00000015666	CCHCR1	UP	4.71109	2.85294	37.0177	3.68535	0.000382082	0.0194706
AUIFUG00000018533	tbl2	UP	6.49516	8.45228	130.011	3.93702	0.000386992	0.0196842
AUIFUG00000005168	LOC108280751	UP	7.13032	10.9916	203.528	4.20773	0.000390109	0.0197694
AUIFUG00000037576	hemgn	UP	7.2787	6.92189	228.838	5.03831	0.000389963	0.0197694
AUIFUG00000017976	sdhb	UP	6.01328	8.22628	91.8291	3.47654	0.000391183	0.0197872
AUIFUG00000021982	becn1	UP	5.3825	3.27059	59.9343	4.18294	0.000395697	0.019942
AUIFUG00000007941	44808	UP	8.47164	52.6665	505.201	3.26125	0.000395541	0.019942
AUIFUG00000039366	AUIPUG00000039366	DOWN	1.85351	7.46605	0.413941	-4.05825	0.000397085	0.0199752
AUIFUG00000036404	AUIPUG00000036404	DOWN	3.15743	20.1918	1.93284	-3.45102	0.00040231	0.020201
AUIFUG00000000794	hsc70	UP	6.47591	3.32217	131.252	5.27559	0.000403116	0.0202044
AUIFUG00000043683	GPS2	UP	5.67091	4.33187	73.2555	4.06074	0.000406603	0.020305
AUIFUG00000002336	kcns3a	UP	5.334	4.41087	57.346	3.69668	0.000406023	0.020305
AUIFUG00000040166	AUIPUG00000040166	DOWN	2.65597	14.0998	1.11439	-3.77249	0.000407558	0.0203157
AUIFUG00000023927	AUIFUG00000023927	UP	5.08077	3.14547	48.2832	3.90237	0.000408728	0.020337
AUIFUG00000004474	cdrt1	UP	8.77895	52.3024	631.72	3.59375	0.000409792	0.020353
AUIFUG00000008856	pttg	UP	5.22282	3.85585	53.2216	3.76049	0.00041407	0.0205258
AUIFUG00000039784	AUIPUG00000039784	UP	4.6051	1.28832	34.8458	4.82463	0.000414769	0.0205258
AUIFUG00000022272	c22h8orf4	UP	7.84862	23.5042	333.336	3.82307	0.000422007	0.0208433
AUIFUG00000041052	AUIPUG00000041052	UP	3.5265	1.05928	15.8682	3.87466	0.000422706	0.0208433
AUIFUG00000013737	PAX4	UP	5.25191	5.00163	53.7483	3.41855	0.000425424	0.0209397
AUIFUG00000035163	TRIM2	UP	6.17474	4.7389	105.326	4.45099	0.000427813	0.0210046
AUIFUG00000023554	GABPA	UP	6.00532	8.20793	91.2955	3.4684	0.000428275	0.0210046
AUIFUG00000005539	slc16a7	UP	7.6834	22.5883	296.013	3.70913	0.000430368	0.0210696
AUIFUG00000003537	LOC108271650	UP	6.78675	13.0948	158.049	3.58943	0.000432444	0.0211335
AUIFUG00000044231	US22	UP	7.85418	34.022	329.137	3.27328	0.000433433	0.0211441
AUIFUG00000005043	tuba	UP	7.96791	26.7564	361.468	3.75316	0.00043495	0.0211804
AUIFUG00000014378	glula	UP	8.99327	31.3511	748.05	4.57322	0.000436048	0.0211963
AUIFUG00000031353	OAZ1	UP	7.13126	17.636	200.622	3.50625	0.000437171	0.0212132
AUIFUG00000030564	ITM2B	UP	6.98962	15.1673	182.071	3.58362	0.000443465	0.0214806
AUIFUG00000018174	nme5	UP	8.20834	42.5533	421.414	3.30662	0.000444445	0.0214901
AUIFUG00000014699	timm23	UP	5.97696	8.57926	89.2318	3.37439	0.000445692	0.0215125
AUIFUG00000007531	as1lb	UP	7.2093	22.3202	209.883	3.23193	0.000446612	0.021519
AUIFUG00000021332	txn2	UP	6.99264	13.0788	183.471	3.81087	0.000451579	0.0217202
AUIFUG00000022278	LOC108275946	UP	6.57746	14.4825	135.166	3.21871	0.000453809	0.0217892
AUIFUG00000043612	BIRC6	UP	6.7145	13.0098	150.219	3.52251	0.000458518	0.0219768
AUIFUG00000012819	Dcaf7	UP	5.19356	3.61764	52.2041	3.82047	0.000460761	0.0220458
AUIFUG00000021657	NAA38	UP	5.28853	1.73193	57.0621	4.98368	0.000461978	0.0220655
AUIFUG00000016847	ppp4c	UP	4.74789	3.206	37.7519	3.53666	0.000462792	0.0220659
AUIFUG00000024596	C10orf53	UP	4.5227	1.2138	32.9769	4.68369	0.000468781	0.0223127
AUIFUG00000010654	SERP1	UP	5.16572	4.59194	50.6178	3.46067	0.000469973	0.0223306
AUIFUG00000014066	wdr13	UP	7.24719	19.811	217.013	3.45176	0.000472766	0.0224245
AUIFUG00000021512	rbm18	UP	6.90101	18.5042	169.092	3.18871	0.000476116	0.0225055
AUIFUG00000004042	Hlx	DOWN	2.12672	9.28493	0.572426	-3.97188	0.000475661	0.0225055
AUIFUG00000023587	fgf10	UP	4.942	2.49743	43.8647	4.09037	0.00047719	0.0225175
AUIFUG00000008848	LOC108256232	UP	9.8233	113.168	1301.4	3.52355	0.000478437	0.0225178
AUIFUG00000021076	sat1	UP	6.09898	9.73123	97.0178	3.31589	0.00047884	0.0225178
AUIFUG00000023333	tmem11	UP	5.57491	6.07122	67.4966	3.46782	0.000483361	0.022568
AUIFUG00000014020	cfap206	UP	8.06127	30.8524	384.201	3.63679	0.000483953	0.022568
AUIFUG00000020125	LOC108262224	UP	2.76753	0.531638	9.06911	3.93561	0.000484024	0.022568
AUIFUG00000004865	cfap161	UP	3.99799	0.939742	22.5878	4.55338	0.000481854	0.022568
AUIFUG00000021670	sat2	UP	6.07575	2.55947	99.2758	5.2616	0.000481357	0.022568
AUIFUG00000013970	gpr160	UP	3.24273	0.614171	13.0233	4.242	0.000485032	0.0225766
AUIFUG00000014996	cdkn1cb	UP	5.46162	3.6194	63.2367	4.10384	0.000485888	0.0225781
AUIFUG00000008748	LOC108265365	UP	8.40557	32.4299	491.35	3.91919	0.000491459	0.0227984
AUIFUG00000022166	GIMAP8	UP	7.27515	16.7567	222.893	3.73127	0.000492795	0.0228217
AUIFUG00000037194	AUIPUG00000037194	DOWN	2.83059	15.7597	1.50727	-3.46603	0.000498102	0.0230286
AUIFUG00000015032	ropn1l	UP	7.233	17.3546	215.965	3.63513	0.000499651	0.0230613
AUIFUG00000001754	DNAH6	UP	8.70466	49.2886	600.151	3.60456	0.000506445	0.0233356
AUIFUG00000035204	AUIFUG00000035204	UP	2.98056	0.24548	10.9986	5.14657	0.000513347	0.0235424
AUIFUG00000009457	mul1a	UP	6.72514	12.1348	151.6	3.64189	0.000511937	0.0235424
AUIFUG00000002928	LOC108255102	UP	7.20634	20.4968	210.336	3.35562	0.000513509	0.0235424
AUIFUG00000039392	AUIPUG00000039392	DOWN	2.57701	13.2979	0.977556	-3.87953	0.000519402	0.0237728
AUIFUG00000043407	ZNF276	UP	2.52599	0.369692	7.58846	4.11271	0.000521621	0.0238346
AUIFUG00000034375	MR1	UP	4.56718	2.02375	33.7083	4.0009	0.000523665	0.0238805
AUIFUG00000001261	KLF3	UP	6.13434	8.07305	100.294	3.62597	0.000524367	0.0238805
AUIFUG00000023157	cfap100	UP	7.39718	20.0573	241.829	3.59015	0.000528519	0.0240296
AUIFUG00000006429	nme8	UP	7.93845	36.9529	348.534	3.23561	0.00053374	0.0242268
AUIFUG00000008261	emg1	UP	4.16949	2.37324	24.9331	3.36181	0.00053535	0.024227
AUIFUG00000016946	atf4	UP	7.95589	31.2874	355.862	3.5081	0.000535739	0.024227
AUIFUG00000002485	Ctsf	UP	6.36326	11.5578	116.742	3.33296	0.000536759	0.024227
AUIFUG00000043562	asap2	UP	3.66534	1.29969	17.4605	3.70845	0.000538162	0.024227
AUIFUG00000043824	AUIPUG00000043824	UP	8.29292	41.5662	448.658	3.43068	0.000537588	0.024227
AUIFUG00000043844	PAK3	UP	4.44503	0.735086	31.4014	5.30294	0.000541279	0.0243274
AUIFUG00000008961	tmem107	UP	5.00153	4.22351	45.0129	3.40425	0.000544843	0.0244061
AUIFUG00000034374	AUIFUG00000034374	UP	2.13747	2.25e-17	5.59591	7.0669	0.000546591	0.0244061
AUIFUG00000030263	fbxo36	UP	6.85929	16.3686	165.031	3.32833	0.000546472	0.0244061
AUIFUG00000016483	rnf114	UP	6.08565	8.88787	96.5962	3.43729	0.000544962	0.0244061
AUIFUG00000009098	c5h9orf116	UP	6.68019	15.5609	145.102	3.21887	0.000547877	0.0244237
AUIFUG00000009906	oser1	UP	7.29293	23.3466	222.614	3.2522	0.000552391	0.0245451
AUIFUG00000030550	SREBF2	UP	5.87191	5.78033	83.9007	3.85343	0.000552212	0.0245451
AUIFUG00000033026	AUIFUG00000033026	DOWN	1.73054	6.55084	0.451383	-3.99415	0.000554028	0.024578
AUIFUG00000030817	CRADD	UP	4.93069	3.81246	42.9132	3.48945	0.000559479	0.0247798
AUIFUG00000006532	jhy	UP	6.97011	18.3303	177.94	3.27451	0.000563423	0.0249142
AUIFUG00000011415	LOC108265217	UP	7.29502	17.1892	225.917	3.71139	0.000566762	0.0250215
AUIFUG00000000050	LOC108263498	UP	2.68821	0.28663	8.5911	4.70838	0.000570004	0.0251242
AUIFUG00000003258	LOC108262993	UP	6.15954	7.72854	102.325	3.71902	0.000573046	0.0252177
AUIFUG00000021926	irf2bp2	UP	7.11414	17.548	198.058	3.49472	0.000575857	0.0252603
AUIFUG00000039577	AUIPUG00000039577	UP	2.15683	2.25e-17	5.86258	7.09701	0.000574955	0.0252603
AUIFUG00000016379	C560	UP	6.63897	10.9601	142.969	3.7012	0.000578418	0.0253321
AUIFUG00000015582	LOC108263832	UP	3.10921	0.735086	11.7518	3.84904	0.000580044	0.0253628
AUIFUG00000011629	rnf32	UP	8.16319	31.3856	413.249	3.71716	0.000582307	0.0254212
AUIFUG00000019657	meig1	UP	7.37854	24.5952	236.363	3.26344	0.00058918	0.0256804
AUIFUG00000003009	LOC108266054	UP	7.60504	26.4574	277.798	3.39074	0.00059205	0.0257645
AUIFUG00000020380	fau	UP	8.70872	59.8447	596.787	3.31759	0.000602745	0.0261883
AUIFUG00000010054	rpl27	UP	8.83605	67.9595	650.657	3.25893	0.000606022	0.0262891
AUIFUG00000042440	AUIPUG00000042440	DOWN	3.13747	20.1177	1.84686	-3.54035	0.00060872	0.0263644
AUIFUG00000022177	uqcr10	UP	4.7253	3.02713	37.3679	3.59579	0.000612679	0.0264513
AUIFUG00000034590	EIF1B	UP	8.35522	45.6065	467.485	3.35781	0.000613607	0.0264513
AUIFUG00000044582	AUIPUG00000044582	DOWN	1.63836	6.1121	0.315125	-4.41409	0.00061362	0.0264513
AUIFUG00000010618	FAM187A	UP	5.48633	6.82573	62.9565	3.19187	0.000616909	0.0265513
AUIFUG00000034449	FBRSL1	UP	6.56019	10.7687	135.149	3.6444	0.000618057	0.026559
AUIFUG00000033483	AUIPUG00000033483	UP	2.44042	2.25e-17	7.06524	7.39747	0.000622393	0.0266727
AUIFUG00000041314	IDO2	DOWN	3.61574	28.5502	2.74296	-3.42706	0.000622648	0.0266727
AUIFUG00000003192	lrrcc1	UP	7.3211	20.5501	228.574	3.47438	0.000626665	0.0268029
AUIFUG00000041693	AUIPUG00000041693	DOWN	1.84381	7.27522	0.485074	-4.09754	0.000631618	0.0269727
AUIFUG00000011653	cfap69	UP	8.46588	49.689	504.519	3.34344	0.00063289	0.026985
AUIFUG00000022934	SOD2	UP	8.00629	43.3056	363.107	3.06697	0.000637276	0.0271297
AUIFUG00000002021	toporsa	UP	5.73343	3.76639	76.8444	4.35006	0.000639463	0.0271806
AUIFUG00000013169	atp5b	UP	8.47498	59.9732	502.828	3.06711	0.000640855	0.0271977
AUIFUG00000032443	AUIPUG00000032443	DOWN	2.03389	8.49148	0.658861	-3.89964	0.000642935	0.0272017
AUIFUG00000001497	comtd1	UP	5.73952	7.44732	75.6612	3.33647	0.000642425	0.0272017
AUIFUG00000034138	IWS1	UP	6.89986	17.4987	169.514	3.27051	0.000649865	0.0272095
AUIFUG00000018512	rpl36a	UP	8.00765	31.9791	369.299	3.5281	0.000648267	0.0272095
AUIFUG00000021534	LOC108264927	UP	5.0056	3.67987	45.4809	3.60347	0.000650068	0.0272095
AUIFUG00000006950	nedd8	UP	4.59458	3.206	33.8878	3.37321	0.000649404	0.0272095
AUIFUG00000020567	enpp6	DOWN	3.40992	23.3269	2.94819	-3.02727	0.000644567	0.0272095
AUIFUG00000021246	si:ch211-114c12.2	UP	7.20455	13.0764	213.662	4.02317	0.000645478	0.0272095
AUIFUG00000004669	tbc1d24	UP	5.74859	5.65456	76.7899	3.75544	0.000647183	0.0272095
AUIFUG00000005448	rps21	UP	7.86555	32.6189	332.75	3.3487	0.00067264	0.0281114
AUIFUG00000005723	bccip	UP	4.98094	4.93909	44.0441	3.1467	0.000674847	0.0281607
AUIFUG00000043229	AUIFUG00000043229	UP	4.69138	2.02375	36.7852	4.13253	0.000676581	0.0281902
AUIFUG00000023450	upf3a	UP	7.49563	21.7989	258.789	3.56812	0.00068271	0.0284024
AUIFUG00000019132	ubfd1	UP	7.21335	26.3525	208.526	2.98271	0.000686391	0.0285123
AUIFUG00000040087	AUIFUG00000040087	DOWN	2.43043	11.5789	1.00871	-3.67671	0.000689843	0.0286123
AUIFUG00000019621	spag16	UP	5.26938	3.75006	54.8854	3.86392	0.000694857	0.0287685
AUIFUG00000010267	SLC2A6	DOWN	4.95028	73.7842	8.1056	-3.19981	0.000695706	0.0287685
AUIFUG00000022823	bet1	UP	5.44037	7.14848	60.6715	3.07996	0.000698771	0.0287982
AUIFUG00000035179	Zgc 162946	UP	5.42598	2.49227	62.5712	4.61696	0.000699599	0.0287982
AUIFUG00000041632	AUIFUG00000041632	DOWN	1.74539	6.70079	0.357258	-4.18057	0.000700628	0.0287982
AUIFUG00000002039	aldh9a1a	UP	7.64572	28.0359	285.559	3.34852	0.000699884	0.0287982
AUIFUG00000006608	mrpl41	UP	4.21155	2.79169	25.5367	3.17821	0.000711445	0.0291554
AUIFUG00000003118	TACC3	UP	7.34295	13.2783	236.214	4.14923	0.00071081	0.0291554
AUIFUG00000032387	AUIFUG00000032387	UP	4.88326	4.51633	41.1445	3.17228	0.000713447	0.0291578
AUIFUG00000039372	CDH13	DOWN	2.10451	8.76049	0.819553	-3.62069	0.000713629	0.0291578
AUIFUG00000009636	SMARCC1	UP	7.09163	15.4633	195.845	3.65881	0.000714862	0.0291647
AUIFUG00000012457	eno4	UP	8.63556	60.7272	565.225	3.21786	0.000716489	0.0291876
AUIFUG00000012715	GTF3C1	UP	5.33668	3.64903	57.8741	3.99064	0.000718561	0.0292286
AUIFUG00000035264	LAMA2	UP	5.42926	2.61235	62.209	4.54034	0.000720544	0.0292658
AUIFUG00000043331	AUIFUG00000043331	UP	3.46861	1.06822	15.1958	3.74612	0.000724988	0.0294028
AUIFUG00000034440	MR1	UP	3.40012	0.555042	14.7417	4.8025	0.000728651	0.0295077
AUIFUG00000000149	mrpl51	UP	6.2906	13.7457	109.723	2.99147	0.000731408	0.0295756
AUIFUG00000006958	rps15	UP	8.69473	56.8789	592.314	3.37939	0.000733239	0.029606
AUIFUG00000017860	Fhdc1	UP	5.06836	4.21817	47.447	3.47218	0.000735479	0.0296528
AUIFUG00000000048	fbxo43	UP	3.53087	0.939742	15.8585	4.05765	0.000737851	0.0297047
AUIFUG00000032550	AUIPUG00000032550	DOWN	3.23458	20.6625	2.4165	-3.13946	0.000740873	0.0297391
AUIFUG00000000548	gip	UP	4.38478	1.56982	29.6642	4.17522	0.000740555	0.0297391
AUIFUG00000011555	HP	DOWN	1.90484	7.67398	0.469038	-3.95137	0.000742715	0.0297403
AUIFUG00000004066	SRSF2	UP	7.21595	23.3322	210.418	3.16938	0.000743073	0.0297403
AUIFUG00000043880	NPHP1	UP	4.04514	1.2138	23.1841	4.17669	0.000746743	0.0298436
AUIFUG00000000564	poldip3	UP	2.77858	0.409009	9.11392	4.31429	0.000748646	0.0298761
AUIFUG00000011547	rprm3	DOWN	3.11531	18.7502	2.30223	-3.05235	0.000759319	0.0301703
AUIFUG00000007495	TEKT4	UP	7.33529	12.1985	234.988	4.26272	0.000758463	0.0301703
AUIFUG00000043080	NEK5	UP	4.3361	0.735086	29.3104	5.20008	0.000758827	0.0301703
AUIFUG00000030850	IF1b	UP	7.19245	23.8678	206.59	3.11198	0.000771432	0.0306072
AUIFUG00000016393	rps20	UP	9.00818	87.0151	728.018	3.06403	0.000782246	0.0309914
AUIFUG00000016479	sh3kbp1	UP	6.85466	17.0215	164.103	3.26625	0.000786945	0.0310877
AUIFUG00000020852	NDUFB1	UP	3.42283	0.881216	14.8474	4.00957	0.000786313	0.0310877
AUIFUG00000016543	bbs7	UP	7.45715	22.8995	251.112	3.45522	0.000790187	0.0311709
AUIFUG00000042159	AUIPUG00000042159	UP	3.23654	0.184907	13.1157	6.06672	0.000796142	0.0313607
AUIFUG00000012842	wdr54	UP	5.18325	4.22992	51.3468	3.59765	0.00079905	0.0314301
AUIFUG00000021563	kdm2ba	UP	5.49672	6.66868	63.4326	3.24424	0.00080452	0.0315999
AUIFUG00000009850	spata18	UP	6.13153	6.39666	100.87	3.97651	0.000806933	0.0316493
AUIFUG00000024852	fam32a	UP	7.21476	24.0187	209.931	3.12763	0.000813057	0.0317985
AUIFUG00000035427	SDK2	DOWN	5.29173	89.3967	12.7172	-2.82525	0.000812607	0.0317985
AUIFUG00000043218	WDR60	UP	7.82373	16.3374	330.549	4.33423	0.000816208	0.0318763
AUIFUG00000024935	rpl36	UP	8.88043	62.9379	674.695	3.42131	0.000823782	0.0320807
AUIFUG00000011298	UBE2R2	UP	7.63521	30.1472	282.151	3.22557	0.000823482	0.0320807
AUIFUG00000020691	rps25	UP	8.57513	59.4018	541.607	3.1879	0.00082977	0.0321881
AUIFUG00000012062	supt4h1	UP	6.52251	17.052	128.52	2.90891	0.000830062	0.0321881
AUIFUG00000016897	HDGFL3	UP	4.91783	4.64721	42.1539	3.17573	0.000829111	0.0321881
AUIFUG00000000971	trnt1	UP	4.12725	2.37399	24.1897	3.33092	0.000831892	0.0322135
AUIFUG00000009931	LOC108261330	UP	2.52051	0.369692	7.66363	4.11573	0.00083442	0.0322658
AUIFUG00000000474	NSF	UP	6.57596	10.9499	136.589	3.63596	0.000845795	0.0326137
AUIFUG00000020325	gtf2h3	UP	6.61309	14.3965	138.644	3.26395	0.000845031	0.0326137
AUIFUG00000010279	pdhb	UP	8.74055	61.9107	609.622	3.29923	0.000847679	0.0326404
AUIFUG00000037539	AUIFUG00000037539	DOWN	1.73465	6.64222	0.450975	-3.99043	0.000852319	0.0327731
AUIFUG00000042144	AUIPUG00000042144	DOWN	2.38216	10.48	1.31581	-3.03988	0.000859487	0.0329893
AUIFUG00000017932	Ccrn4l	UP	4.34041	2.2541	28.2321	3.62225	0.000860349	0.0329893
AUIFUG00000001040	zmynd12	UP	6.46878	14.9743	124.431	3.05317	0.000869612	0.0332979
AUIFUG00000013432	dnal4	UP	5.04173	4.16742	46.2979	3.46833	0.000870923	0.0333016
AUIFUG00000014747	pak2a	UP	5.31622	5.93213	55.9703	3.2204	0.00087542	0.0334269
AUIFUG00000043665	SH3D19	DOWN	2.31262	10.1713	1.07419	-3.32845	0.00087673	0.0334303
AUIFUG00000013313	vps29	UP	3.99015	1.83668	22.0977	3.57231	0.000879174	0.033477
AUIFUG00000013449	AUIFUG00000013449	DOWN	2.79343	14.29	1.97447	-2.89092	0.000888176	0.0337729
AUIFUG00000019009	naf1	UP	5.84747	6.64222	82.0008	3.62692	0.000890653	0.0337734
AUIFUG00000023154	MR1	UP	5.69003	2.13585	75.7041	5.12072	0.000890372	0.0337734
AUIFUG00000005354	AUIFUG00000005354	DOWN	3.67096	28.9416	3.26642	-3.18345	0.000893563	0.0337902
AUIFUG00000000846	edrf1	UP	6.29884	9.94419	112.171	3.48543	0.000892634	0.0337902
AUIFUG00000004330	PPP1R35	UP	4.74676	3.02742	37.8272	3.60588	0.00089533	0.0338104
AUIFUG00000019438	iqub	UP	7.95883	37.324	353.539	3.24309	0.000896612	0.0338122
AUIFUG00000023345	iqcc	UP	5.82558	8.05683	80.0616	3.30103	0.000898415	0.0338337
AUIFUG00000038102	AUIFUG00000038102	DOWN	3.1798	20.5463	2.03068	-3.42114	0.000899944	0.0338422
AUIFUG00000039687	AUIFUG00000039687	DOWN	2.37851	11.2054	0.859358	-3.754	0.00090111	0.0338422
AUIFUG00000018459	selenof	UP	6.91016	17.2961	170.783	3.30347	0.000903289	0.0338777
AUIFUG00000041953	AUIFUG00000041953	UP	2.06453	2.25e-17	5.33076	6.98403	0.000905684	0.0339211
AUIFUG00000034239	STRIP1	UP	4.2614	2.2541	26.7661	3.53907	0.000909042	0.0340004
AUIFUG00000031177	atp8b2	UP	4.2726	0.760777	27.4865	5.11319	0.000910432	0.034006
AUIFUG00000022425	amdhd2	UP	5.49612	5.22483	64.0705	3.60269	0.00091517	0.0341365
AUIFUG00000020661	KLHL10	UP	4.40927	0.369692	30.4379	6.15625	0.000916491	0.0341393
AUIFUG00000014024	Lin7b	UP	5.30572	3.98683	56.3068	3.80985	0.000921385	0.0342451
AUIFUG00000036027	AUIPUG00000036027	DOWN	2.10382	9.00548	0.655199	-3.93727	0.000923079	0.0342451
AUIFUG00000015869	rmdn3	UP	6.11623	11.346	97.5029	3.09611	0.000922985	0.0342451
AUIFUG00000019547	SYNE2	UP	7.62889	28.5873	281.595	3.29922	0.000924583	0.0342545
AUIFUG00000001772	LOC108275980	DOWN	3.15401	19.4831	2.2983	-3.11399	0.00092787	0.0343299
AUIFUG00000031959	AUIPUG00000031959	DOWN	2.63979	13.1273	1.50826	-3.06381	0.000930696	0.0343418
AUIFUG00000015246	rps17	UP	8.05379	43.8767	375.841	3.09775	0.000929736	0.0343418
AUIFUG00000010677	rpl21	UP	8.90141	78.0644	677.434	3.1171	0.000939313	0.0346132
AUIFUG00000017127	skilb	UP	5.62812	5.26647	70.5494	3.72265	0.000941096	0.0346323
AUIFUG00000000935	akirin1	UP	6.79433	16.628	157.231	3.23863	0.000943655	0.03468
AUIFUG00000030322	COG4	UP	6.22813	11.1211	105.941	3.24647	0.00094959	0.0348513
AUIFUG00000013732	si:ch211-260e23.9	UP	5.98845	4.37685	92.3062	4.39709	0.000952641	0.0349166
AUIFUG00000012839	gtf2f1	UP	7.19766	23.2457	207.639	3.15718	0.00095756	0.03505
AUIFUG00000037101	AUIPUG00000037101	DOWN	1.74428	6.82393	0.357258	-4.18804	0.000962834	0.0351925
AUIFUG00000014845	timm17a	UP	3.98655	2.25616	21.851	3.22433	0.000965387	0.0351925
AUIFUG00000040703	TRPM7	UP	5.31476	3.7956	57.0095	3.88175	0.00096603	0.0351925
AUIFUG00000024383	IL17RB	DOWN	2.26278	9.95306	0.883665	-3.52219	0.000966586	0.0351925
AUIFUG00000000540	cdk5r1a	UP	4.73513	1.36608	38.1812	4.80519	0.000969239	0.0352422
AUIFUG00000031954	FHOD3	DOWN	2.76834	14.4406	1.71227	-3.14358	0.000976642	0.0353557
AUIFUG00000036840	AUIPUG00000036840	UP	3.15371	0.370519	12.0885	5.09629	0.000975022	0.0353557
AUIFUG00000021771	rnf8	UP	6.59247	15.6068	136.008	3.12309	0.000977519	0.0353557
AUIFUG00000013624	uqcrfs1	UP	6.95768	16.6047	177.176	3.41577	0.000977147	0.0353557
AUIFUG00000030116	AUIPUG00000030116	DOWN	3.28308	22.7244	1.83386	-3.63771	0.000985199	0.035493
AUIFUG00000020072	s100pbp	UP	5.60436	6.85842	68.6615	3.31878	0.000985148	0.035493
AUIFUG00000043179	COL4A6	DOWN	1.76977	6.6863	0.521576	-3.7253	0.000984655	0.035493
AUIFUG00000012827	MCRS1	UP	8.79645	73.2727	629.32	3.10198	0.00098894	0.0355811
AUIFUG00000011187	parp10	UP	6.30135	12.796	110.984	3.11228	0.000991775	0.0355897
AUIFUG00000035041	RUVBL2	UP	9.1903	88.2271	831.161	3.23559	0.000991395	0.0355897
AUIFUG00000038469	AUIPUG00000038469	DOWN	4.26936	43.9972	5.56739	-3.00744	0.000997671	0.0356651
AUIFUG00000010478	FCRL	DOWN	2.02565	8.44902	0.644015	-3.85268	0.000997779	0.0356651
AUIFUG00000044748	AUIPUG00000044748	UP	2.962	0.492462	10.5255	4.23543	0.000996318	0.0356651
AUIFUG00000044288	AUIPUG00000044288	DOWN	2.15269	9.08991	0.88049	-3.41426	0.00100065	0.0357213
AUIFUG00000005643	44811	UP	7.11514	18.5042	197.762	3.41446	0.0010052	0.035837
AUIFUG00000011782	sept8a	UP	8.14716	40.0953	404.161	3.33235	0.00101608	0.0361778
AUIFUG00000044332	AUIPUG00000044332	UP	2.35596	0.119458	6.80773	5.25762	0.00101948	0.0362516
AUIFUG00000031645	AUIPUG00000031645	DOWN	2.52553	12.1348	1.32266	-3.33836	0.00102378	0.0362634
AUIFUG00000007586	epn1	UP	5.47462	6.72348	62.3696	3.20681	0.00102279	0.0362634
AUIFUG00000030568	AUIPUG00000030568	UP	5.52878	6.47993	65.0869	3.31851	0.00102186	0.0362634
AUIFUG00000023902	chmp3	UP	6.5108	15.3313	128.196	3.06453	0.00102566	0.0362832
AUIFUG00000034064	AUIPUG00000034064	DOWN	1.83929	6.97623	0.631214	-3.42493	0.0010318	0.0364077
AUIFUG00000017223	IFT27	UP	6.25542	12.86	107.226	3.05603	0.00103697	0.0364077
AUIFUG00000022353	LOC108274846	UP	5.78056	6.96746	78.2279	3.47936	0.00103433	0.0364077
AUIFUG00000012237	CYP	DOWN	2.13079	8.73276	0.914385	-3.33541	0.00103664	0.0364077
AUIFUG00000034929	AUIFUG00000034929	DOWN	2.60129	13.5217	0.960405	-3.77659	0.00103714	0.0364077
AUIFUG00000019579	AUIFUG00000019579	UP	5.82603	5.41138	81.6509	3.90166	0.00103242	0.0364077
AUIFUG00000043695	FCRL	DOWN	1.72757	6.4878	0.472144	-3.96127	0.00103988	0.0364568
AUIFUG00000007621	cetn1	UP	6.59713	15.9823	136.381	3.09253	0.00104383	0.0365486
AUIFUG00000030028	VPS52	UP	5.71604	8.09929	73.8488	3.18374	0.00105159	0.0367454
AUIFUG00000038675	AUIPUG00000038675	DOWN	1.51848	5.45492	0.28703	-4.29488	0.00105213	0.0367454
AUIFUG00000034319	NFYA	UP	5.46135	5.12727	62.532	3.6032	0.0010575	0.036839
AUIFUG00000006256	noto	UP	4.84577	3.85901	40.3124	3.3643	0.00105704	0.036839
AUIFUG00000001108	rnf2	UP	5.77522	7.11293	77.6196	3.44702	0.00105956	0.0368537
AUIFUG00000006430	ak7b	UP	8.74071	71.9458	604.697	3.07066	0.00106061	0.0368537
AUIFUG00000003464	spata4	UP	8.13566	50.8072	395.525	2.9602	0.00106265	0.0368781
AUIFUG00000044333	AUIPUG00000044333	UP	1.96269	2.25e-17	5.04352	6.8729	0.00106679	0.036975
AUIFUG00000003341	mrpl18	UP	6.89487	13.9712	170.454	3.60673	0.00107645	0.0372625
AUIFUG00000006426	Dcaf5	UP	6.83355	13.7673	163.156	3.56158	0.00108219	0.0374141
AUIFUG00000013836	lysmd3	UP	4.55951	2.79619	32.9826	3.55836	0.00108625	0.0375073
AUIFUG00000040779	AUIFUG00000040779	DOWN	3.01318	17.8423	1.86628	-3.35653	0.00109154	0.0376422
AUIFUG00000003803	POLR3GL	UP	5.82177	9.46609	79.162	3.05945	0.00109611	0.0376579
AUIFUG00000015056	ndufb4	UP	5.85364	7.08157	82.3339	3.54195	0.00109392	0.0376579
AUIFUG00000007250	crat	UP	7.97456	39.4594	356.595	3.17448	0.00109531	0.0376579
AUIFUG00000013029	en1	DOWN	2.69951	13.0948	1.92913	-2.78616	0.00109876	0.0377016
AUIFUG00000021908	islr2	UP	5.08569	4.93909	47.498	3.25802	0.00110561	0.0378892
AUIFUG00000020840	KLHL10	UP	6.05604	7.64164	94.9265	3.62343	0.00110975	0.0379837
AUIFUG00000003032	rsph10b	UP	7.31027	25.1849	224.478	3.15417	0.00111277	0.0380397
AUIFUG00000014034	LOC108255660	DOWN	3.99182	35.2054	4.9457	-2.86156	0.00111542	0.0380826
AUIFUG00000012478	ckap4	UP	5.2995	4.09208	55.9426	3.75252	0.00111925	0.0381183
AUIFUG00000043006	NEK5	UP	5.98153	9.59344	89.0017	3.21012	0.00111904	0.0381183
AUIFUG00000002813	rnf146	UP	4.64994	2.55185	35.3968	3.77038	0.00112597	0.0381422
AUIFUG00000035674	AUIPUG00000035674	UP	2.25356	0.28663	6.05339	4.21828	0.00112365	0.0381422
AUIFUG00000008648	mtdhb	UP	6.8988	18.2342	168.938	3.21088	0.00112969	0.0381422
AUIFUG00000034585	KPNB1	UP	5.77436	7.69194	77.2996	3.32506	0.00112598	0.0381422
AUIFUG00000011305	AUIFUG00000011305	DOWN	2.97555	17.941	1.48187	-3.6604	0.00112631	0.0381422
AUIFUG00000038319	AUIFUG00000038319	DOWN	1.51587	5.36335	0.357258	-3.85657	0.00112932	0.0381422
AUIFUG00000018888	has3	DOWN	3.49197	23.6548	3.79316	-2.65905	0.00112905	0.0381422
AUIFUG00000016516	Sdr16c5	UP	6.35309	12.4118	115.396	3.21527	0.001132	0.0381735
AUIFUG00000006036	IFT46	UP	5.9782	9.61885	88.7599	3.19884	0.00113436	0.0382057
AUIFUG00000031623	AUIPUG00000031623	DOWN	2.18299	9.41216	0.816785	-3.66686	0.00114426	0.0384425
AUIFUG00000017677	sssca1	UP	5.91382	7.87322	85.5052	3.43732	0.00114559	0.0384425
AUIFUG00000003514	rplp1	UP	9.31107	114.97	894.461	2.95939	0.0011433	0.0384425
AUIFUG00000022196	histh1l	UP	7.66649	32.8156	287.508	3.12909	0.00115015	0.0385013
AUIFUG00000022793	mpc2	UP	6.37029	13.589	116.384	3.09863	0.00114978	0.0385013
AUIFUG00000032785	AUIPUG00000032785	DOWN	4.67962	57.673	8.29092	-2.81636	0.00115533	0.0385813
AUIFUG00000022928	sall1b	DOWN	3.77812	29.5272	4.50551	-2.74497	0.00115536	0.0385813
AUIFUG00000032786	PABPC3	UP	4.53399	1.53986	32.813	4.37115	0.00115858	0.0385867
AUIFUG00000000855	idi1	UP	5.98011	8.72398	89.3071	3.34741	0.00115974	0.0385867
AUIFUG00000005147	rpl31	UP	8.81655	73.155	638.933	3.12564	0.0011586	0.0385867
AUIFUG00000030284	ahsg	DOWN	2.5909	13.0633	1.13547	-3.53518	0.00116428	0.038691
AUIFUG00000018021	rplp2l	UP	6.68177	16.2201	145.025	3.1554	0.00116951	0.0387451
AUIFUG00000021556	AUIFUG00000021556	UP	3.93128	1.33268	21.3568	3.92419	0.00117015	0.0387451
AUIFUG00000021587	rnf34a	UP	5.50874	6.20583	64.271	3.36873	0.00117015	0.0387451
AUIFUG00000030467	AUIFUG00000030467	UP	4.29866	3.14573	27.1281	3.07738	0.0011721	0.0387626
AUIFUG00000008453	PARP8	UP	8.50541	55.5401	516.319	3.21564	0.00118602	0.0391286
AUIFUG00000034952	CEP89	UP	5.76557	8.43439	76.3841	3.17149	0.00118524	0.0391286
AUIFUG00000031093	CCDC62	UP	5.41026	5.01784	60.3002	3.58598	0.0011932	0.0393183
AUIFUG00000044155	AUIPUG00000044155	UP	3.51214	1.24318	15.5098	3.58849	0.00119825	0.0393624
AUIFUG00000017252	LOC108272397	UP	5.03859	4.74281	46.1067	3.25715	0.00119752	0.0393624
AUIFUG00000010297	lca5	UP	7.98459	42.1387	357.867	3.08477	0.00120028	0.0393624
AUIFUG00000015961	EIF5	UP	8.84078	82.9434	645.333	2.95926	0.00119899	0.0393624
AUIFUG00000033179	AUIFUG00000033179	DOWN	3.59746	25.0884	4.35077	-2.53316	0.00121278	0.0397248
AUIFUG00000014598	grem2a	DOWN	3.32798	22.4495	2.54183	-3.21674	0.0012156	0.0397695
AUIFUG00000038276	AUIPUG00000038276	DOWN	3.64542	27.209	3.81159	-2.84772	0.00121837	0.0398127
AUIFUG00000007539	rab2a	UP	6.46396	12.3904	125.216	3.33369	0.0012199	0.0398152
AUIFUG00000022025	NOG	UP	7.09872	11.6217	198.577	4.09044	0.0012227	0.0398592
AUIFUG00000012686	STOM	UP	6.04533	7.2118	94.3789	3.70468	0.00122629	0.0399286
AUIFUG00000001881	hps4	UP	5.81123	8.09929	79.1894	3.2845	0.00123076	0.0399417
AUIFUG00000043355	KIF9	UP	6.31099	13.6176	111.34	3.02713	0.00123106	0.0399417
AUIFUG00000043147	AUIFUG00000043147	DOWN	4.37855	46.6138	6.51906	-2.86107	0.00122944	0.0399417
AUIFUG00000009903	si:dkey-282h22.5	DOWN	3.6964	29.8334	3.17627	-3.26476	0.001234	0.0399836
AUIFUG00000041277	A2ML1	UP	2.40982	0.24548	6.96698	4.4962	0.00123527	0.0399836
AUIFUG00000005230	hagh	UP	6.75105	19.8929	150.73	2.91904	0.00123753	0.0400095
AUIFUG00000013934	hspa8b	UP	8.23186	43.6046	428.112	3.29467	0.0012409	0.0400711
AUIFUG00000041503	AUIPUG00000041503	DOWN	2.31633	10.3829	1.00871	-3.51997	0.00124289	0.0400749
AUIFUG00000000776	CENPJ	UP	6.71511	16.0701	148.598	3.20376	0.00124394	0.0400749
AUIFUG00000020521	purb	UP	4.42826	2.37835	30.1498	3.66293	0.00125125	0.0402161
AUIFUG00000041954	AUIPUG00000041954	UP	5.66284	2.84985	73.3926	4.66382	0.00125059	0.0402161
AUIFUG00000033138	AUIPUG00000033138	DOWN	1.71767	6.43297	0.472144	-3.94687	0.00125899	0.040323
AUIFUG00000015346	LOC108259281	UP	6.66583	8.77025	146.722	4.05955	0.00125843	0.040323
AUIFUG00000043625	AUIPUG00000043625	UP	1.84716	0.119458	4.39668	4.6415	0.00125891	0.040323
AUIFUG00000018252	mrps14	UP	3.67258	1.95592	17.2951	3.12893	0.0012673	0.0405417
AUIFUG00000030637	PRR15L	DOWN	1.4641	5.07238	0.380114	-3.53949	0.00127803	0.0407899
AUIFUG00000014947	pih1d3	UP	7.13793	22.2436	199.155	3.16094	0.00127736	0.0407899
AUIFUG00000017431	polr2l	UP	4.00855	1.77932	22.4979	3.60918	0.00128795	0.0410111
AUIFUG00000021319	ucn3	DOWN	2.59434	12.4663	1.5131	-3.05082	0.00128711	0.0410111
AUIFUG00000001996	cdkn2a/b	UP	5.05385	3.15824	47.1638	3.8965	0.00129556	0.0411674
AUIFUG00000016868	synpo2l	DOWN	3.95431	34.1913	4.83762	-2.85259	0.00129587	0.0411674
AUIFUG00000006917	AUIFUG00000006917	DOWN	1.74222	6.51441	0.522251	-3.68179	0.00129976	0.0412431
AUIFUG00000014815	rfx2	UP	8.36199	50.0676	467.469	3.22179	0.00130719	0.041431
AUIFUG00000000150	tfpt	UP	4.52218	2.61119	32.2171	3.59634	0.00131036	0.0414835
AUIFUG00000008284	wdr47b	UP	6.2642	9.7272	109.424	3.48361	0.00131632	0.0416243
AUIFUG00000032958	AUIFUG00000032958	DOWN	3.92487	35.2023	3.82917	-3.20649	0.00132561	0.0418357
AUIFUG00000007382	KCNK12	UP	5.05763	5.22483	46.5138	3.13691	0.00132606	0.0418357
AUIFUG00000001310	Ccdc12	UP	6.63715	12.4278	142.083	3.51619	0.00133262	0.0418986
AUIFUG00000031972	DNAH17	UP	3.34701	0.760777	13.8611	4.14518	0.00133099	0.0418986
AUIFUG00000015189	nlgn4xb	DOWN	4.48826	52.1603	6.18874	-3.09323	0.00133264	0.0418986
AUIFUG00000019916	zfyve19	UP	8.34193	64.4719	453.543	2.81414	0.00134464	0.0422276
AUIFUG00000011824	LOC108278372	UP	7.20872	24.0944	208.872	3.11357	0.00134884	0.0423109
AUIFUG00000041051	AUIPUG00000041051	UP	3.12634	0.492462	11.781	4.4141	0.00135704	0.0425196
AUIFUG00000034758	SUN2	UP	6.79456	16.5221	157.25	3.24868	0.00136086	0.0425905
AUIFUG00000004591	ube2g2	UP	4.95733	5.1753	43.1656	3.04869	0.00137051	0.0427949
AUIFUG00000014386	eif3i	UP	7.6204	30.7452	278.757	3.17989	0.00136935	0.0427949
AUIFUG00000000049	CREB3L4	UP	3.18409	0.370519	12.5159	5.12969	0.00137542	0.0428993
AUIFUG00000010633	rpl23	UP	8.93205	76.8534	693.446	3.17316	0.00137985	0.0429399
AUIFUG00000043408	PRDM9	UP	4.85817	2.73086	41.0469	3.87808	0.00137926	0.0429399
AUIFUG00000008810	tdo2b	DOWN	2.74799	14.7172	1.36106	-3.43498	0.00138463	0.0429691
AUIFUG00000030536	AUIFUG00000030536	DOWN	4.40999	49.1948	5.93472	-3.07082	0.0013855	0.0429691
AUIFUG00000036011	AUIPUG00000036011	DOWN	2.15831	8.91361	0.982203	-3.37111	0.00138478	0.0429691
AUIFUG00000006218	pih1d1	UP	6.52375	14.0242	130.052	3.21093	0.00138811	0.0430017
AUIFUG00000034921	ADAM10	UP	3.57878	1.1227	16.3452	3.81013	0.00139394	0.0431336
AUIFUG00000037244	AUIFUG00000037244	DOWN	3.53592	27.5361	2.19687	-3.64544	0.00140111	0.0433064
AUIFUG00000037124	AUIPUG00000037124	DOWN	1.84007	6.91288	0.675783	-3.45326	0.00140515	0.0433693
AUIFUG00000011814	echdc2	UP	5.09614	5.77254	47.4467	3.03319	0.00140631	0.0433693
AUIFUG00000036236	AUIPUG00000036236	DOWN	3.34471	23.1978	2.22801	-3.41948	0.00141443	0.0435708
AUIFUG00000010180	adra2c	DOWN	2.5342	12.0404	1.34003	-3.15694	0.00141907	0.0436648
AUIFUG00000040690	AUIFUG00000040690	DOWN	1.47029	5.1753	0.315125	-4.17648	0.00142253	0.0437222
AUIFUG00000034897	col5a3	UP	5.87167	6.75614	83.4295	3.61356	0.00142527	0.0437573
AUIFUG00000037149	AUIPUG00000037149	DOWN	1.44788	5.05721	0.315125	-4.1427	0.00143179	0.0439082
AUIFUG00000017987	LOC108263388	DOWN	2.59742	12.7882	1.34087	-3.33244	0.00143537	0.0439689
AUIFUG00000005130	adprm	UP	4.10743	2.78952	23.5943	3.04279	0.00143817	0.0440054
AUIFUG00000031284	ABCG4	DOWN	2.80407	14.7284	1.82612	-3.08587	0.00144259	0.0440674
AUIFUG00000037817	AUIFUG00000037817	DOWN	1.75694	6.42489	0.627787	-3.06956	0.00144341	0.0440674
AUIFUG00000006707	cfap61	UP	8.60626	62.7161	552.203	3.13771	0.00144579	0.0440909
AUIFUG00000003812	LOC108276448	UP	7.13312	24.3854	197.408	3.01661	0.00145272	0.0442075
AUIFUG00000012526	hspb11	UP	5.32363	5.48138	56.3015	3.35599	0.00145284	0.0442075
AUIFUG00000032580	AUIPUG00000032580	UP	2.14968	2.25e-17	5.82048	7.09175	0.00145832	0.044272
AUIFUG00000014663	LOC108278169	UP	7.69342	38.6922	290.189	2.90564	0.00146035	0.044272
AUIFUG00000004629	kif17	UP	8.59423	44.449	556.364	3.64506	0.00145841	0.044272
AUIFUG00000012336	CaSR	DOWN	1.7315	6.57824	0.471093	-3.95929	0.00146141	0.044272
AUIFUG00000003719	AUIFUG00000003719	UP	6.17633	13.5643	100.764	2.88921	0.00146417	0.0443066
AUIFUG00000031619	WDR	UP	4.29766	2.85294	27.0993	3.24212	0.00147277	0.0444685
AUIFUG00000019221	znf131	UP	5.29525	5.09637	55.5323	3.42405	0.00147217	0.0444685
AUIFUG00000022454	fip1l1b	UP	6.6904	17.847	145.098	3.02145	0.00148264	0.0447173
AUIFUG00000012223	ankrd46a	UP	4.19112	1.78614	25.5027	3.78275	0.00149001	0.044841
AUIFUG00000016602	yipf6	UP	4.13295	2.25491	24.2705	3.41494	0.00148884	0.044841
AUIFUG00000000143	atg9b	UP	8.08756	41.5521	386.235	3.21533	0.00150061	0.0448895
AUIFUG00000030959	RPL41	UP	8.56138	54.7597	538.516	3.29676	0.00150404	0.0448895
AUIFUG00000016784	cckb	DOWN	3.07257	18.1988	2.2138	-3.10335	0.00150624	0.0448895
AUIFUG00000034684	AUIPUG00000034684	DOWN	2.58789	12.6359	1.43722	-3.23995	0.00150189	0.0448895
AUIFUG00000023526	ywhaq	UP	8.52487	67.8528	517.621	2.93114	0.00150397	0.0448895
AUIFUG00000037884	AUIPUG00000037884	UP	5.0487	3.74473	46.7441	3.62868	0.00149549	0.0448895
AUIFUG00000041473	A2ML1	DOWN	3.00898	17.1789	2.21637	-3.0122	0.00150559	0.0448895
AUIFUG00000021353	Prdx4	UP	4.26066	2.07521	26.8188	3.66997	0.00150636	0.0448895
AUIFUG00000001071	usp45	UP	6.03107	12.8494	90.785	2.81575	0.00150101	0.0448895
AUIFUG00000023468	rps26l	UP	7.01526	17.6949	184.465	3.37779	0.0015136	0.04491
AUIFUG00000021532	psmb7	UP	7.22936	29.731	209.318	2.8148	0.00151276	0.04491
AUIFUG00000013065	ZNF239	UP	5.68953	6.93141	72.9389	3.39432	0.00151135	0.04491
AUIFUG00000038559	AUIPUG00000038559	DOWN	3.16829	19.512	2.41847	-3.06347	0.00151278	0.04491
AUIFUG00000037816	AUIFUG00000037816	UP	3.20164	0.735086	12.5079	3.96236	0.00151545	0.0449164
AUIFUG00000021810	micos10	UP	3.70386	1.37523	18.0408	3.63081	0.00152221	0.0450572
AUIFUG00000007135	rpl27a	UP	7.80084	38.7662	314.305	3.01843	0.00152349	0.0450572
AUIFUG00000030552	POLR2F	UP	4.62244	4.11167	34.0179	3.04484	0.00152597	0.045082
AUIFUG00000004614	rps18	UP	7.72851	37.2324	298.75	3.00302	0.00153243	0.045224
AUIFUG00000003195	l2hgdh	UP	4.82302	5.04501	39.0589	2.93497	0.00153835	0.0453498
AUIFUG00000036791	AUIPUG00000036791	DOWN	3.7897	30.5287	4.14877	-2.91512	0.00154079	0.0453729
AUIFUG00000017541	cdc42se2	UP	3.55968	0.642208	16.3639	4.62837	0.00154862	0.0455547
AUIFUG00000020439	LOC108274006	UP	6.48477	12.9055	126.876	3.29037	0.00155086	0.0455716
AUIFUG00000034487	AUIFUG00000034487	UP	3.66082	1.41847	17.4042	3.60598	0.00155495	0.0456429
AUIFUG00000017916	rdh14b	UP	3.50711	1.53754	15.3551	3.31147	0.00155926	0.0457205
AUIFUG00000035863	AUIPUG00000035863	DOWN	2.54984	13.0209	0.907099	-3.81026	0.00156292	0.0457788
AUIFUG00000023363	tmem39b	UP	6.25784	12.6146	107.49	3.08726	0.00156479	0.0457849
AUIFUG00000005618	rpap3	UP	8.39527	55.0457	476.476	3.11333	0.00156755	0.0458165
AUIFUG00000000614	t185a	UP	4.30978	3.33251	27.1874	3.02385	0.00157315	0.0459313
AUIFUG00000009129	CFAP57	UP	5.12551	4.52221	49.0887	3.43166	0.00158029	0.0460907
AUIFUG00000037011	AUIPUG00000037011	DOWN	3.96142	36.2055	3.89523	-3.24065	0.00158809	0.046269
AUIFUG00000044195	AUIPUG00000044195	DOWN	4.4828	52.9006	5.70827	-3.22751	0.00158984	0.0462707
AUIFUG00000043030	AUIPUG00000043030	DOWN	3.32963	22.612	2.39778	-3.24725	0.00159339	0.0463249
AUIFUG00000036303	Sop2	DOWN	2.54245	12.4333	1.18128	-3.44344	0.00160445	0.0465181
AUIFUG00000043024	AUIPUG00000043024	UP	4.74709	3.0516	37.9759	3.64381	0.00160395	0.0465181
AUIFUG00000007551	srrm2	UP	9.12907	80.3505	798.724	3.31304	0.00160513	0.0465181
AUIFUG00000034422	KNTC1	DOWN	3.41001	22.77	3.24616	-2.85486	0.00160725	0.0465306
AUIFUG00000016005	mtmr2	UP	6.15043	8.82451	101.16	3.50864	0.00160963	0.0465503
AUIFUG00000042600	AUIPUG00000042600	DOWN	3.32458	22.1671	2.58977	-3.13049	0.00161221	0.0465756
AUIFUG00000014372	l3mbtl3	UP	7.20066	16.6572	211.23	3.6638	0.00161391	0.0465758
AUIFUG00000034898	NOMO1	UP	2.13629	0.28663	5.52696	4.08056	0.00161822	0.046651
AUIFUG00000002491	KCTD10	UP	4.35837	2.73419	28.4493	3.37162	0.00162776	0.0468412
AUIFUG00000044395	AUIPUG00000044395	DOWN	2.35722	10.48	1.16373	-3.25935	0.00162823	0.0468412
AUIFUG00000021250	atoh7	DOWN	1.59531	5.79756	0.315125	-4.30591	0.00163497	0.0468973
AUIFUG00000015931	cnst	UP	5.85059	4.67838	83.1276	4.13158	0.00163532	0.0468973
AUIFUG00000023784	eprs	UP	9.46941	92.8776	1015.83	3.4507	0.0016352	0.0468973
AUIFUG00000033307	AUIFUG00000033307	DOWN	1.95008	7.57422	0.742292	-3.37439	0.00163989	0.0469795
AUIFUG00000002811	rad23b	UP	8.41585	52.9657	484.767	3.19341	0.00165352	0.0472219
AUIFUG00000010406	LOC108261575	UP	2.13791	0.24548	5.54862	4.17585	0.00165279	0.0472219
AUIFUG00000016833	NLRP12	UP	3.72439	0.822376	18.6557	4.47659	0.00165086	0.0472219
AUIFUG00000011930	hpda	DOWN	3.79761	29.4659	4.81591	-2.64015	0.00165806	0.0473023
AUIFUG00000044220	UTP18	UP	5.87062	11.2923	81.246	2.84025	0.00165997	0.0473074
AUIFUG00000019588	cd3g	DOWN	3.59387	24.8576	4.40933	-2.52211	0.00166607	0.0474321
AUIFUG00000032585	AUIPUG00000032585	DOWN	1.96968	7.80966	0.688668	-3.56317	0.00169071	0.0480722
AUIFUG00000016127	mp17l	DOWN	1.94837	7.3754	0.84904	-3.23639	0.00169206	0.0480722
AUIFUG00000004707	si:ch211-254n4.3	DOWN	1.74905	6.29221	0.631214	-3.28365	0.0016977	0.0481822
AUIFUG00000018986	nccrp1	UP	5.38893	5.86187	59.0525	3.33205	0.00170607	0.048324
AUIFUG00000002462	tmem134	UP	4.13947	2.07996	24.5274	3.51036	0.00170622	0.048324
AUIFUG00000019022	MICAL1	DOWN	4.06194	36.263	5.59309	-2.72521	0.00171438	0.0485051
AUIFUG00000017324	preb	UP	5.87607	8.41744	82.8696	3.28977	0.00172469	0.0485463
AUIFUG00000019033	AT5G3	UP	7.35262	32.2404	228.143	2.82214	0.00172045	0.0485463
AUIFUG00000001426	LOC108258689	UP	5.65227	7.9816	70.5355	3.1379	0.001719	0.0485463
AUIFUG00000039170	EEA1	UP	7.45162	21.8681	250.546	3.51612	0.00172445	0.0485463
AUIFUG00000021226	MRPS31	UP	6.82351	20.3866	158.789	2.95674	0.0017221	0.0485463
AUIFUG00000005107	mpv17l2	DOWN	3.48226	22.9635	3.99643	-2.54158	0.00172924	0.0486246
AUIFUG00000005535	slc7a6os	UP	8.11683	44.4145	393.167	3.14458	0.00173807	0.0487282
AUIFUG00000020612	echs1	UP	7.54716	38.6117	260.311	2.75257	0.00173826	0.0487282
AUIFUG00000040990	AUIPUG00000040990	DOWN	2.1353	9.02584	0.818098	-3.59328	0.00173504	0.0487282
AUIFUG00000008634	rpl32	UP	8.10448	45.4629	389.365	3.09737	0.0017428	0.0488056
AUIFUG00000043999	HNRNPH1	UP	7.51755	34.3971	256.715	2.89968	0.00174495	0.048816
AUIFUG00000011752	pim2	UP	7.67028	28.2913	290.673	3.35825	0.00174917	0.0488841
AUIFUG00000043443	SLC36A1	DOWN	4.34812	46.036	6.16616	-2.91205	0.0017634	0.0492316
AUIFUG00000015524	UPF2	UP	8.27295	43.1886	441.347	3.3523	0.00178217	0.0496986
AUIFUG00000021173	pnpla3	DOWN	5.26213	87.2396	12.6104	-2.80173	0.00178376	0.0496986
AUIFUG00000021695	taf6	UP	5.58024	6.31509	67.5976	3.41428	0.00178682	0.0497335
AUIFUG00000005693	exo5	UP	5.42364	8.49758	59.2735	2.79291	0.00178943	0.0497556
AUIFUG00000012970	dzip1l	UP	8.29953	46.6594	448.241	3.2635	0.00179438	0.0497622
AUIFUG00000007302	hax1	UP	5.80293	10.1375	77.804	2.93629	0.00179313	0.0497622
AUIFUG00000001594	LOC108262673	UP	2.78262	0.704924	9.06693	3.5955	0.00179693	0.0497622
AUIFUG00000030160	EPB41L2	UP	10.1694	177.072	1637.77	3.20906	0.0017956	0.0497622
AUIFUG00000014375	LOC108275781	UP	5.98639	12.4333	87.97	2.81823	0.00180318	0.0498485
AUIFUG00000036699	AUIPUG00000036699	DOWN	2.51478	12.7533	0.823358	-3.98616	0.00180368	0.0498485
